# Supplementary material for: The gene expression profile and cell of origin of canine peripheral T-cell lymphoma
Source: BMC Cancer. 2024 Jan 2;24:18. doi: 10.1186/s12885-023-11762-w (PMC10762913; doi:10.1186/s12885-023-11762-w)
Supplement: Supplementary file 3 — Additional file 3: Supplementary Table 1A. Signalment and clinical features of dogs in this study. Supplementary Table 1B. Flow cytometric features of canine PTCLs. Supplementary Table 1C. Flow cytometric features of normal control nodal and circulating lymphocytes. Supplementary Table 1D. Flow cytometric features of normal control canine thymocytes. Supplementary Table 2A. Top 500 differentially expressed genes in canine CD4+ PTCL compared to control canine CD4+ lymphocytes. Supplementary Table 2B. Normalized RNA-seq read counts. Supplementary Table 3A. GSEA results for MSigDB gene sets using the Broad Institute GSEAPreranked tool. Supplementary Table 3B. GSEA results for curated gene sets using the Broad Institute GSEAPreranked tool. Supplementary Table 4A. GSEA results for MSigDB gene sets using clusterProfiler. Supplementary Table 4B. GSEA results for curated gene sets using clusterProfiler. Supplementary Table 5. GSVA scores. Supplementary Table 6A. Novogene RNA-seq QA/QC report. Supplementary Table 6B. MultiQC RNA-seq QA/QC report. Supplementary Table 7. Software programs and packages. Supplementary Table 8. Correlation of protein expression by flow cytometry and gene expression by RNA-seq. [file 12885_2023_11762_MOESM3_ESM.xlsx]

## Sheet: Index
Supplementary Table 1A	Signalment and clinical features of dogs in this study
Supplementary Table 1B	Flow cytometric features of canine PTCLs
Supplementary Table 1C	Flow cytometric features of normal control nodal and circulating lymphocytes
Supplementary Table 1D	Flow cytometric features of normal control canine thymocytes
Supplementary Table 2A	Top 500 differentially expressed genes in canine CD4+ PTCL compared to control canine CD4+ lymphocytes
Supplementary Table 2B	Normalized RNA-seq read counts
Supplementary Table 3A	GSEA results for MSigDB gene sets using the Broad Institute GSEAPreranked tool
Supplementary Table 3B	GSEA results for curated gene sets using the Broad Institute GSEAPreranked tool
Supplementary Table 4A	GSEA results for MSigDB gene sets using clusterProfiler
Supplementary Table 4B	GSEA results for curated gene sets using clusterProfiler
Supplementary Table 5	GSVA scores
Supplementary Table 6A	Novogene RNA-seq QA/QC report
Supplementary Table 6B	MultiQC RNA-seq QA/QC report
Supplementary Table 7	Software programs and packages
Supplementary Table 8	Correlation of protein expression by flow cytometry and gene expression by RNA-seq
Gene Set Name Legend for Supplementary Tables 3 & 4
SOURCE ID	MSIGDB GENE SET NAME	CORRESPONDING FIGURE
WP4172	WP_PI3KAKT_SIGNALING_PATHWAY	Figure 4
GSE1413	AKT_UP.V1_UP	Figure 4
GSE1413	MTOR_UP.V1_UP	Figure 4
GSE7562	PTEN_DN.V1_UP	Figure 4
GSE1460	INTRATHYMIC_T_PROGENITOR_VS_NAIVE_CD4_TCELL_ADULT_BLOOD_UP	Figure 5
GSE1460	CD4_THYMOCYTE_VS_NAIVE_CD4_TCELL_ADULT_BLOOD_UP	Figure 5
GSE1460	DP_THYMOCYTE_VS_NAIVE_CD4_TCELL_ADULT_BLOOD_UP
GSE1460	EARLY_T_LYMPHOCYTE_UP	Figure 5
N/A	BIOCARTA_TCR_PATHWAY
N/A	HALLMARK_MTORC1_SIGNALING	Figure 4
WP2583	WP_TCELL_RECEPTOR_AND_COSTIMULATORY_SIGNALING	Figure 5

## Sheet: Supplementary Table 1A
Sample name	Experiment group	Breed	Sex	Age (yrs)	Sample location	Immunophenotype	Mediastinal Mass	Hypercalcemia	Peripheral lymphadenopathy	Splenomegaly/splenic mass	Hepatomegaly/hepatic mass
CF01	CD4+ PTCL	Miniature Australian Shepherd	Male Castrated	5	Lymph Node	CD4+	Unknown	Yes	Yes	Unknown	Unknown
CF02	CD4+ PTCL	Shih Tzu	Male Castrated	11	Lymph Node	CD4+	No	No	Yes	Yes	No
CF03	CD4+ PTCL	Boxer	Female Spayed	9	Lymph Node	CD4+	No	Yes	Yes	No	No
CF04	CD8+ PTCL	Mixed breed	Female Spayed	12	Lymph Node	CD8+	Unknown	Unknown	Yes	Unknown	Unknown
CF05	CD4+ PTCL	Golden Retriever	Female Spayed	10	Lymph Node	CD4+CD5-	Unknown	Unknown	Yes	Yes	Unknown
CF06	CD8+ PTCL	Mixed breed	Male Castrated	5	Lymph Node	CD8+	Unknown	No	Yes	Unknown	Unknown
CF07	CD4+ PTCL	Mixed breed	Male Castrated	11	Lymph Node	CD4+	Unknown	Unknown	Yes	Unknown	Unknown
CF08	CD4-CD8- PTCL	Cocker Spaniel	Female Spayed	3	Lymph Node	CD4-CD8-CD5+	Unknown	Unknown	Yes	Unknown	Unknown
CF09	CD4-CD8- PTCL	Mixed breed	Female Spayed	4	Lymph Node	CD4-CD8-CD5+	Unknown	No	Yes	Unknown	Unknown
CF10	CD8+ PTCL	Mixed breed	Female Spayed	13	Lymph Node	CD8+	Unknown	Unknown	Yes	Unknown	Unknown
CF11	CD8+ PTCL	Lhasa Apso	Male Castrated	Unknown	Lymph Node	CD8+	Unknown	Yes	Yes	Unknown	Unknown
CF12	CD4 Control	Beagle, Beagle	Male, Female	1, 1	Lymph Node	Normal control	No	No	No	No	No
CF13	CD8 Control	Hound, Hound	Female, Female	1, 1	Lymph Node	Normal control	No	No	No	No	No
CF14	CD8 Control	Hound, Hound	Female, Female	1, 1	Lymph Node	Normal control	No	No	No	No	No
CF15	CD4+ PTCL	Mixed breed	Male Castrated	6	Lymph Node	CD4+	Unknown	No	Yes	No	No
CF16	CD8 Control	Hound	Female	1	Lymph Node	Normal control
CF17	CD4 Control	Hound	Female	1	Lymph Node	Normal control
CF18	CD4+ PTCL	Boxer	Male Castrated	5	Lymph Node	CD4+CD5-	Yes	Yes	Yes	No	No
CF19	CD4+ PTCL	Boxer	Female Spayed	4	Mediastinum	CD4+	Yes	Yes	No	No	No
CF20	CD4+ PTCL	German Shepherd	Female Spayed	6	Bone Marrow	CD4+	Unknown	Unkown	Yes	Yes (extramedullary hematopoiesis by cytology)	Unknown
CF21	CD4+ PTCL	Labrador Retriever	Male Castrated	7	Mediastinum	CD4+CD5-	Yes	No	No	No	No
CF22	CD4+ PTCL	Chesapeake Bay Retriever	Male Castrated	7	Lymph Node	CD4+	Unknown	Unknown	Yes	Unknown	Unknown
CF23	CD4+ PTCL	Golden Retriever	Male Castrated	10	Lymph Node	CD4+CD5-	Unknown	Unknown	Yes	Unknown	Unknown
CF24	CD4+ PTCL	Rhodesian Ridgeback	Male Castrated	3	Mediastinum	CD4+	Yes	Yes	Unknown	Unknown	Unknown
CF25	CD4+ PTCL	Golden Retriever	Male Castrated	4	Lymph Node	CD4+CD5-	Unknown	No	Yes	Unknown	Unknown
CF26	CD4+ PTCL	Dogue de Bordeaux	Male Castrated	5	Lymph Node	CD4+CD5-	Yes	Yes	Yes	No	Unknown
CF27	CD4+ PTCL	Boxer	Male Castrated	9	Lymph Node	CD4+	Yes	No	Yes	Unknown	Unknown
CF28	CD4+ PTCL	Boxer	Female Spayed	10	Lymph Node	CD4+	Unknown	No	Yes	Unknown	Unknown
CF29	CD4 Control	Beagle	Male	1	Lymph Node	Normal control
CF30	CD4 Control	Mixed breed	Female	1	Lymph Node	Normal control
CF31	CD4+ PTCL	Mixed breed	Male Castrated	6	Lymph Node	CD4+CD5-	Unknown	Unknown	Yes	No	Yes
CF32	CD4+ PTCL	Golden Doodle	Male Castrated	10	Lymph Node	CD4+	No	No	Yes	Unknown	Unknown
CF33	CD4+ PTCL	Boxer	Male Castrated	7	Lymph Node	CD4+CD5-	Yes	No	Yes	No	No
CF34	CD4+ PTCL	Golden Retriever	Male Castrated	5	Lymph Node	CD4+CD5-CD3-	Unknown	No	Yes	Unknown	Unknown
CF35	CD4+ PTCL	Mixed breed	Male Castrated	10	Lymph Node	CD4+	No	Unknown	Yes	No	No
CF36	CD4+ PTCL	Golden Retriever	Male Castrated	4	Lymph Node	CD4+	Unknown	No	Yes	No	No
CF37	CD4+ PTCL	Australian Shepherd	Male Castrated	10	Lymph Node	CD4+CD5-	No	No	Yes	No	No
CF38	CD4-CD8- PTCL	Pomeranian	Male Castrated	11	Lymph Node	CD4-CD8-CD5-	Unknown	Unknown	Unknown	Unknown	Unknown
CF39	CD4+ PTCL	Shetland Sheepdog	Male Castrated	8	Lymph Node	CD4+	Unknown	Unknown	Unknown	Unknown	Unknown
CF40	CD4+ PTCL	Presa Canario	Female Spayed	5	Lymph Node	CD4+	Unknown	Unknown	Yes	Unknown	Unknown
CF41	Thymus Control	Mixed breed	Female	1	Thymus	Normal control
CF42	Thymus Control	Mixed breed	Female	1	Thymus	Normal control
CF43	Thymus Control	Mixed breed	Female	1	Thymus	Normal control
CF44	Thymus Control	Mixed breed	Female	1	Thymus	Normal control
CF45	Thymus Control	Mixed breed	Female	1	Thymus	Normal control
CF46	Thymus Control	Mixed breed	Female	1	Thymus	Normal control
CF47	Thymus Control	Mixed breed	Female	2	Thymus	Normal control
CF48	Thymus Control	Mixed breed	Female	0.58	Thymus	Normal control

## Sheet: Supplementary Table 1B
Sample name	Experiment group	Viability (%)	% Neoplastic	% CD25+	MHC CL II MFI	CD5 MFI	CD3 MFI	CD8 MFI	CD4 MFI
CF01	CD4_PTCL	70.95	89.42	0.15	3.71	18.1	4.86	0.24	5.45
CF02	CD4_PTCL	82.15	84.31	0.08	0.42	3.08	11.84	0.03	3.98
CF03	CD4_PTCL	91.85	93.68	0.11	1.03	30.46	13.17	0.45	4.62
CF04	CD8_PTCL	87.3	96.27	0.04	1.94	7.28	5.78	7.27	0.24
CF05	CD4_PTCL	92.78	95.73	0.01	1.25	0.25	35.59	0.11	5.78
CF06	CD8_PTCL	87.37	72.15	0.36	7.21	8.75	0.35	1.31	0.3
CF07	CD4_PTCL	87.87	94.83	0.03	3.58	51.44	25.05	-0.01	4.4
CF08	DN_PTCL	42.06	59.03	1.23	0.75	23.91	8.48	0.07	0.2
CF09	DN_PTCL	94.5	93.68	0	0.3	21.64	21.83	0.01	0.26
CF10	CD8_PTCL	82.83	63.64	0.6	11.98	6.43	12.3	12.27	0.27
CF11	CD8_PTCL	89.43	57.44	10.39	2.7	1.96	10.68	16.59	0.34
CF15	CD4_PTCL	93.7	89.3	0.31	6.8	87.54	10.72	1.24	4.54
CF18	CD4_PTCL	76.02	84.24	0.13	14.16	0.29	14.28	0.19	7.2
CF19	CD4_PTCL	92.23	92.32	0.03	0.74	54.62	14.34	0.84	8.16
CF20	CD4_PTCL	92.35	85.06	0.08	0.33	20.55	8.66	0.3	8.57
CF21	CD4_PTCL	69.9	87.74	15.51	1.2	1.68	15.57	0.42	14.52
CF22	CD4_PTCL	93.95	77.64	0.07	0.32	24.79	5.84	0.34	7.83
CF23	CD4_PTCL	98.58	94	0.72	0.47	0.25	1.43	0.13	3.73
CF24	CD4_PTCL	86.68	75.12	0.58	0.4	25.19	4.9	1.01	3.79
CF25	CD4_PTCL	94.53	94.97	0.06	0.66	0.3	1.45	0.13	6.83
CF26	CD4_PTCL	94.88	72.31	0.49	0.71	2.11	10.8	0.17	4.52
CF27	CD4_PTCL	91.79	92.85	0.15	0.85	23.14	14.08	0.36	8.81
CF28	CD4_PTCL	79.85	92.38	0.26	3.88	61.26	15.25	0.77	9.49
CF31	CD4_PTCL	89.88	86	0.01	0.38	0.72	9.13	0.15	4.57
CF32	CD4_PTCL	73.32	66.41	0.15	4.5	26.35	11.96	0.07	1.99
CF33	CD4_PTCL	94.23	90.72	0.06	0.71	0.33	14.92	0.15	6.68
CF34	CD4_PTCL	86.73	91.54	0	0.38	0.26	0.73	0.13	5.75
CF35	CD4_PTCL	88.1	95.05	0.12	6.97	35.18	18.7	-0.07	3.56
CF36	CD4_PTCL	94.9	97.71	0.06	0.38	79	11.11	-0.16	5.63
CF37	CD4_PTCL	96.5	96.79	0.12	0.23	0.29	17.53	0.12	0.71
CF38	DN_PTCL	68.49	91.68	0.01	0.23	2.14	16.25	0.18	0.19
CF39	CD4_PTCL	90.55	92.79	0.48	0.59	35.62	13.71	-0.11	3.14
CF40	CD4_PTCL	89.2	96.65	0.03	1.04	50.47	12.34	0.18	3.52

## Sheet: Supplementary Table 1C
Sample name	Experiment group	% CD4+	% CD8+	% DN	%CD25+ (CD4 T-cells)	%CD25+ (CD8 T-cells)	%CD25+ (DN cells)	MHC CL II MFI (CD4 T-cells)	CD5 MFI (CD4 T-cells)	CD3 MFI (CD4 T-cells)	CD8 MFI (CD4 T-cells)	CD4 MFI (CD4 T-cells)	CD5 MFI (CD8 T-cells)	CD3 MFI (CD8 T-cells)	CD8 MFI (CD8 T-cells)	CD4 MFI (CD8 T-cells)
CF12 (Dog #1)	CD4_CTRL	23.43	7.45	7.42	7.2	1.4	8.36	4.37	40.69	6.43	0.15	5.84	23.69	5.14	13.51	0.17
CF12 (Dog #2)	CD4_CTRL	33.65	15.09	7.6	11.27	0.64	14.77	10.44	42.22	5.84	0.16	6.44	23.64	4.66	14.97	0.17
CF13 (Dog #1)	CD8_CTRL	29.24	7.15	4.56	2.71	0.77	5.88	12.02	74.73	9.57	1.18	8.11	51.87	7.37	17.2	0.17
CF13 (Dog #2), CF17	CD8_CTRL (CF13), CD4_CTRL (CF17)	26.83	8.49	3.92	1.81	0.21	4.46	12.34	94.85	10.97	1.57	8.03	73.26	8.77	17.96	0.17
CF14	CD8_CTRL	25	7.3	3.82	4.5	0.51	6.89	13.42	91.84	8.83	1.65	7.25	61.09	7.36	16.75	0.17
CF16	CD8_CTRL	26.87	10.78	6.44	4.48	0.54	5.48	15.55	85.77	10.35	1.4	7.3	52.55	8.19	16.58	0.17
CF29	CD4_CTRL	35.31	12.11	5.84	6.01	0.75	9.45	9.44	38.29	6.43	0.15	6.41	23.3	5.19	13.17	0.17
CF30	CD4_CTRL	33.74	8.77	3.98	4.7	0.5	7.82	13.01	65.17	9.25	0.12	7.41	40.97	7.35	15.67	0.18

## Sheet: Supplementary Table 1D
Sample Number	% CD4 SP	% CD8 SP	% DN	% DP	%CD25+ (CD4 SP cells)	%CD25+ (CD8 SP cells)	%CD25+ (DN cells)	CD25 %CD25+ (DP cells)	MHC CL II MFI (all CD4+ cells)	MHC CL II MFI (CD4 SP cells)	MHC CL II MFI (CD8 SP cells)	MHC CL II MFI (DN cells)	MHC CL II MFI (DP cells)	CD5 MFI (CD4 SP cells)	CD3 MFI (CD4 SP cells)	CD8 MFI (CD4 SP cells)	CD4 MFI (CD4 SP cells)
CF41	12.98	14.18	14.49	58.35	4.65	0.08	2	0.09	1.2	N/A	N/A	N/A	N/A	121.33	12.66	0.86	3.09
CF42	14.58	12.06	14.34	59.02	2.69	0.06	1.57	0.11	0.74	N/A	N/A	N/A	N/A	125.66	13.35	0.88	3.31
CF43	5.43	9.39	11.87	72.77	3.42	0.04	0.59	0.05	0.14	N/A	N/A	N/A	N/A	65.81	10.85	0.56	2.67
CF44	4.3	9.05	15.53	71.13	3.36	0.03	0.71	0.06	0.15	N/A	N/A	N/A	N/A	52.53	8.93	0.49	2.54
CF45	7.42	12.42	10.43	69.72	1.11	0.02	0.82	0	0.21	N/A	N/A	N/A	N/A	104.41	12.58	0.34	2.74
CF46	6.87	8.05	15.52	69.56	1.45	0	0.33	0.05	0.19	N/A	N/A	N/A	N/A	64.34	9.77	0.6	2.83
CF47	9.89	8.2	16.34	65.57	N/A	N/A	N/A	N/A	3.43	10.77	9.79	17.59	2.98	25.64	10.03	0.19	7.13
CF48	17.64	14.25	19.23	48.88	N/A	N/A	N/A	N/A	5.5	6.06	10.05	8.77	4.38	17.56	11.82	0.08	3.97

## Sheet: Supplementary Table 2A
Gene symbol	Base mean	log2 fold change	Standard error value (lfcSE)	Wald test statistic	Nominal p-value	Benjamini-Hochberg adjusted p-value
KIF13A	900.03	5.77836	0.378932	15.1115	1.36059e-51	1.28025e-47
CDK2AP1	860.67	3.79661	0.253844	14.8961	3.49505e-50	2.19244e-46
SFRP1	128.422	7.95633	1.09138	14.4126	4.31017e-47	1.62226e-43
SMO	37.1559	6.02366	1.03774	14.2204	6.8455e-46	1.84036e-42
DAB1	513.154	7.95301	1.08853	13.976	2.1846e-44	5.13901e-41
MEX3B	732.558	6.36391	0.454111	13.7035	9.67277e-43	2.02258e-39
PKDCC	467.561	4.31129	0.97572	13.5699	6.04183e-42	1.13701e-38
SGSM1	1199.29	5.61149	0.410341	13.5028	1.50452e-41	2.57396e-38
LYPD1	88.6718	5.90483	1.01476	13.4476	3.17968e-41	4.98653e-38
SLC6A19	31.6863	5.89819	1.08568	13.1115	2.82867e-39	4.09482e-36
LUZP1	430.158	6.66662	0.513352	12.5667	3.21981e-36	4.32811e-33
CAND2	403.903	8.17337	0.592137	12.4915	8.30778e-36	1.04229e-32
BNC2	14.0271	5.76151	1.06794	12.4767	1.00098e-35	1.17733e-32
DOCK1	904.071	6.7968	0.570765	11.56	6.57084e-31	6.86982e-28
IRX5	56.7433	5.00886	1.15788	11.4187	3.37372e-30	3.30045e-27
PIMREG	536.812	5.09975	0.440482	11.4153	3.50757e-30	3.30045e-27
MED12L	2313.1	6.36218	0.553847	11.3481	7.57611e-30	6.26973e-27
TCHP	519.942	3.11973	0.282385	11.0061	3.57006e-28	2.58403e-25
CELSR1	949.571	7.01307	0.621012	10.9565	6.18431e-28	4.31047e-25
IQGAP3	1273.04	4.06504	0.369168	10.9479	6.79832e-28	4.5692e-25
TRIM47	753.402	5.99756	0.539107	10.9383	7.55904e-28	4.90529e-25
ASIP	234.567	6.87414	1.27511	10.8306	2.46454e-27	1.546e-24
NBEA	734.387	3.92878	0.367053	10.6628	1.52008e-26	9.22788e-24
SEPTIN5	361.082	6.59736	0.600393	10.537	5.83416e-26	3.43103e-23
RANBP17	270.293	7.83235	0.659991	10.5144	7.41465e-26	4.22837e-23
HMGB3	1158.51	4.42803	0.420903	10.4083	2.27328e-25	1.25826e-22
VASH2	300.296	6.3627	0.589422	10.3881	2.81026e-25	1.51104e-22
IRX3	124.845	4.39953	1.25831	10.3498	4.192e-25	2.19137e-22
ASIC2	16.3011	3.44726	1.16266	10.3459	4.36784e-25	2.22158e-22
CLSTN2	2137.86	7.8246	0.727256	10.1771	2.51055e-24	1.22558e-21
SPATA24	293.004	2.7186	0.266276	10.1759	2.53986e-24	1.22558e-21
MEGF6	2564.88	7.9909	0.779213	10.1684	2.74304e-24	1.29053e-21
SHROOM2	759.027	7.49565	0.707881	10.1496	3.32802e-24	1.52756e-21
LAMA2	1677.76	8.64172	0.788732	10.1227	4.37939e-24	1.96228e-21
KCNK10	122.117	4.43305	1.27608	10.1143	4.77651e-24	2.09045e-21
MCM6	5523.04	1.76392	0.174652	10.09	6.11552e-24	2.61564e-21
FAM161A	179.578	3.00743	0.301906	9.91727	3.50209e-23	1.46458e-20
ALDH3B1	464.427	6.62518	0.648701	9.8834	4.91357e-23	2.01018e-20
B4GALT6	1074.29	6.63592	0.65619	9.86768	5.74803e-23	2.30153e-20
RPN1	5643.17	1.64582	0.168203	9.77523	1.43832e-22	5.52402e-20
FNDC1	1541.12	8.94267	0.842223	9.74326	1.97127e-22	7.41946e-20
PBK	238.579	4.21534	0.428817	9.71662	2.56133e-22	9.26955e-20
MICALL2	342.858	5.07392	0.510082	9.70529	2.8626e-22	9.97616e-20
WDR34	181.427	3.47767	0.356863	9.68604	3.45674e-22	1.18277e-19
KIF14	642.872	3.75992	0.386182	9.67486	3.85612e-22	1.29586e-19
CIT	2496.39	4.0706	0.419191	9.62507	6.26656e-22	2.06895e-19
TUBA1A	20988.5	2.39284	0.248787	9.59387	8.48387e-22	2.75272e-19
SDK1	358.345	6.34281	0.642207	9.57747	9.9452e-22	3.17218e-19
KIF15	1576.92	3.58813	0.374584	9.51577	1.80376e-21	5.6575e-19
MTFR2	761.622	2.95639	0.310032	9.50338	2.03188e-21	6.2685e-19
CCDC73	596.625	2.97643	0.312431	9.49934	2.11223e-21	6.41131e-19
SPTA1	411.897	6.68635	0.665023	9.48706	2.37643e-21	6.9878e-19
PRICKLE1	411.513	6.09011	0.625189	9.46432	2.95476e-21	8.5547e-19
FIGN	18.7527	3.67564	1.24017	9.44264	3.63505e-21	1.03648e-18
HSPG2	787.537	8.50083	0.816546	9.37462	6.94281e-21	1.9501e-18
SLC15A1	3249.3	9.16408	0.950611	9.33819	9.79933e-21	2.71197e-18
PRKCZ	935.891	3.84896	0.412187	9.32051	1.15787e-20	3.13335e-18
DUSP3	98.5864	4.42583	0.465096	9.31981	1.16549e-20	3.13335e-18
RECQL4	1097.07	3.13068	0.336074	9.28699	1.58718e-20	4.20693e-18
APOE	2823.53	6.0571	0.64024	9.26833	1.89086e-20	4.94222e-18
SLC6A3	1537.82	7.45777	0.800866	9.24548	2.34189e-20	6.03726e-18
FAM83D	631.163	4.43012	0.474609	9.23737	2.52631e-20	6.42468e-18
PLXND1	412.677	4.85667	0.519807	9.23119	2.67632e-20	6.71542e-18
FAM222A	110.515	4.41778	0.47436	9.10602	8.54589e-20	2.08864e-17
XK	16.3579	1.84749	1.20276	9.08263	1.05983e-19	2.55703e-17
NSG1	1729.83	5.71734	0.605917	9.07916	1.09417e-19	2.60647e-17
KIF22	1360.05	3.36231	0.369707	9.05746	1.33518e-19	3.14085e-17
MCM5	6688.19	3.01559	0.331855	9.04728	1.4658e-19	3.39424e-17
JADE3	116.16	4.03445	0.437848	9.0463	1.47897e-19	3.39424e-17
PCNA	2659.09	2.01338	0.223067	9.01802	1.91511e-19	4.34222e-17
LMO4	4472.43	3.83542	0.420311	9.0064	2.1294e-19	4.77061e-17
PARD6G	93.74	5.15837	0.549958	8.99975	2.26226e-19	5.00864e-17
UBE2C	890.532	3.67665	0.40732	8.97073	2.94552e-19	6.44556e-17
TROAP	967.692	3.27756	0.364655	8.95649	3.35177e-19	7.25023e-17
CNNM1	233.952	7.62453	0.763316	8.92948	4.27999e-19	9.15285e-17
MMP14	3268.73	4.8418	0.537291	8.91654	4.81078e-19	1.00593e-16
KIF21A	252.672	7.47443	0.758575	8.86439	7.69214e-19	1.55654e-16
ADAMTS6	292.244	5.69196	0.628196	8.82998	1.04698e-18	2.09608e-16
NEO1	470.199	6.58472	0.728094	8.82838	1.06206e-18	2.10389e-16
ALX1	212.82	1.08371	1.32159	8.8176	1.16936e-18	2.26867e-16
SHCBP1	648.359	3.513	0.395584	8.81303	1.21811e-18	2.31872e-16
GTSE1	924.248	3.64449	0.410993	8.81287	1.21979e-18	2.31872e-16
HOXB6	7.00557	1.65312	1.19875	8.79161	1.47429e-18	2.77446e-16
AFDN	1605.78	5.96821	0.668199	8.79033	1.49127e-18	2.77863e-16
DDC	384.66	8.56703	0.845652	8.66664	4.45075e-18	8.13192e-16
MARCKSL1	1899.97	4.26206	0.487471	8.66467	4.52829e-18	8.19402e-16
CENPT	344.464	3.35546	0.387594	8.60425	7.68172e-18	1.36379e-15
PLK4	436.148	2.79468	0.323663	8.59942	8.01225e-18	1.40918e-15
KIF23	1038.9	3.21626	0.372442	8.59681	8.19643e-18	1.42823e-15
ORC6	788.169	2.99516	0.348705	8.56734	1.059e-17	1.82837e-15
NEK2	343.426	3.1132	0.361157	8.56467	1.0839e-17	1.85435e-15
RIMS2	113.878	8.53053	0.924208	8.55443	1.18456e-17	2.0083e-15
IGSF3	2468.56	3.51922	0.409056	8.53861	1.35842e-17	2.2825e-15
BCL7A	277.435	2.1897	0.256573	8.50727	1.7807e-17	2.94316e-15
CENPF	2172.19	3.25742	0.380692	8.50713	1.78288e-17	2.94316e-15
CRMP1	829.501	9.84181	0.923413	8.49445	1.98878e-17	3.2545e-15
CCNB2	555.491	3.20883	0.377993	8.45303	2.83841e-17	4.60482e-15
ELFN2	711.048	5.12818	0.587125	8.44234	3.11047e-17	5.00307e-15
MAPT	751.255	4.80749	0.560742	8.43818	3.2232e-17	5.14046e-15
SEPHS1	2404.44	1.54512	0.18324	8.41806	3.8277e-17	6.00279e-15
CKAP2	626.429	2.24447	0.266326	8.40825	4.16181e-17	6.47282e-15
SMOC2	4654.12	6.85061	0.786417	8.40536	4.26534e-17	6.57946e-15
FOXM1	591.243	3.23556	0.383112	8.39912	4.49822e-17	6.88227e-15
MCIDAS	31.8905	0.417094	1.18322	8.38516	5.0657e-17	7.68801e-15
KIFC1	2295.42	2.61799	0.311914	8.37832	5.369e-17	8.08313e-15
DOCK5	1225.93	5.3168	0.6414	8.35505	6.54075e-17	9.76908e-15
CACNA2D2	4283.04	5.68584	0.668059	8.34618	7.05044e-17	1.04474e-14
SOX4	1131.98	3.91962	0.463975	8.31716	9.00949e-17	1.31434e-14
STMN1	14246.5	2.63945	0.31591	8.31024	9.55101e-17	1.38262e-14
MMRN2	1138.52	8.00929	0.859256	8.29868	1.05273e-16	1.51232e-14
FBP1	552.204	5.19788	0.620261	8.29777	1.0608e-16	1.51237e-14
TUBB6	1669.03	2.74328	0.328375	8.29525	1.08357e-16	1.53321e-14
UHRF1	3804.47	2.552	0.306311	8.2937	1.09778e-16	1.54173e-14
MTMR2	336.238	2.01576	0.24294	8.29178	1.11566e-16	1.55523e-14
NXN	705.185	2.901	0.349597	8.2536	1.53688e-16	2.12665e-14
RECK	235.52	6.2293	0.724451	8.24291	1.6807e-16	2.30869e-14
PTPA	2331.08	1.20981	0.146666	8.23791	1.75249e-16	2.38986e-14
GRIN2A	71.8806	8.34988	0.924891	8.22154	2.00915e-16	2.72015e-14
SLC22A17	354.224	5.17227	0.612315	8.21882	2.05519e-16	2.76262e-14
MED28	1170.56	1.57448	0.191339	8.21663	2.09302e-16	2.79352e-14
TTR	279.55	6.50297	0.751673	8.20245	2.35544e-16	3.12162e-14
ORC1	678.362	3.17844	0.386965	8.19033	2.60521e-16	3.42849e-14
FAM110B	277.419	9.16785	0.995457	8.17337	2.99892e-16	3.89819e-14
EFNB2	1488.52	4.9222	0.583236	8.17318	3.00355e-16	3.89819e-14
PPP1R1B	295.097	7.25622	0.817635	8.14303	3.85502e-16	4.93521e-14
BAHCC1	471.507	6.17018	0.748087	8.12659	4.41547e-16	5.57682e-14
RILPL1	343.794	3.11426	0.382095	8.12233	4.57328e-16	5.73764e-14
CPNE2	254.833	3.68126	0.452768	8.11223	4.96985e-16	6.19388e-14
ANKRD2	65.9976	3.56267	0.431744	8.10328	5.34981e-16	6.62356e-14
CDCA8	580.091	2.9831	0.365862	8.10191	5.41009e-16	6.65441e-14
RIN2	229.961	5.6833	0.665978	8.09865	5.55741e-16	6.79123e-14
DEPDC1B	346.303	3.1437	0.385736	8.08618	6.15653e-16	7.47482e-14
SSH3	632.025	2.62258	0.324545	8.0793	6.51412e-16	7.80823e-14
PTP4A3	470.299	6.83085	0.813601	8.06203	7.50379e-16	8.93759e-14
FSCN1	2665.01	4.5504	0.558716	8.0591	7.68588e-16	9.0969e-14
COQ7	168.673	2.76704	0.3443	8.00853	1.16085e-15	1.35658e-13
PADI2	2884.26	5.31469	0.637628	8.00474	1.19718e-15	1.38219e-13
GINS1	496.267	1.94156	0.242371	7.99884	1.25593e-15	1.43686e-13
TSPAN7	418.929	7.7129	0.879717	7.99846	1.2598e-15	1.43686e-13
HDGFL3	345.679	4.60314	0.566987	7.98809	1.37048e-15	1.55368e-13
SCML2	324.004	5.97436	0.713906	7.98476	1.40796e-15	1.58661e-13
POU4F3	216.866	9.20062	1.02304	7.96598	1.63922e-15	1.83622e-13
DNASE1L3	550.68	5.3908	0.66831	7.95125	1.8464e-15	2.05606e-13
TOX3	41.4602	3.89634	1.35289	7.93954	2.02928e-15	2.24641e-13
PTPRD	913.576	9.02306	0.988541	7.93193	2.15773e-15	2.37464e-13
STOX2	533.964	7.06349	0.858881	7.91501	2.47236e-15	2.70508e-13
FBLIM1	421.709	5.70856	0.693564	7.90969	2.58033e-15	2.79077e-13
ADGRL2	1615.81	6.07539	0.758249	7.9072	2.63251e-15	2.83092e-13
KIF11	1741.53	3.09172	0.38916	7.89143	2.98752e-15	3.19444e-13
COL6A1	598.563	7.68737	0.915568	7.88699	3.09561e-15	3.29132e-13
LTBP4	279.909	7.62383	0.862297	7.87141	3.50666e-15	3.7074e-13
MRPS15	1000.82	1.55414	0.197012	7.86977	3.55293e-15	3.73534e-13
H2AFY2	229.059	8.63192	0.92436	7.86388	3.72428e-15	3.89373e-13
AEBP1	178.343	6.59916	0.774868	7.86057	3.82384e-15	3.97574e-13
CHAF1A	1578.23	1.90787	0.242994	7.84391	4.36724e-15	4.51577e-13
REXO5	1450.51	3.35251	0.424354	7.8397	4.51627e-15	4.64435e-13
CENPN	248.554	2.73795	0.347985	7.83144	4.82311e-15	4.93294e-13
DIAPH3	532.744	3.4603	0.437959	7.80899	5.76489e-15	5.8643e-13
CSF1R	367.554	4.64892	0.587499	7.79565	6.40772e-15	6.4485e-13
TPX2	1788.09	3.09582	0.394634	7.7912	6.63753e-15	6.64424e-13
MYMK	108.975	2.72899	1.36825	7.78228	7.12295e-15	7.09242e-13
PLEKHA4	194.815	8.4108	0.914619	7.76738	8.01239e-15	7.93606e-13
CC2D2A	327.108	3.56013	0.452545	7.76669	8.05664e-15	7.93811e-13
CCNF	653.226	3.19872	0.408835	7.76402	8.22812e-15	8.06484e-13
COL1A1	702.367	8.26376	0.953701	7.74599	9.48374e-15	9.24738e-13
ENAH	314.694	5.18459	0.650218	7.73964	9.96948e-15	9.67091e-13
NID1	256.577	6.70649	0.809346	7.71641	1.19649e-14	1.14452e-12
VCAM1	344.158	6.81257	0.837638	7.71624	1.1981e-14	1.14452e-12
SH3PXD2A	87.5373	4.68538	0.585201	7.71507	1.20916e-14	1.14925e-12
DUSP18	55.9272	4.15385	0.521875	7.70901	1.26798e-14	1.1991e-12
CDC45	437.148	3.07323	0.397618	7.6887	1.48641e-14	1.39168e-12
LRP5	1035.96	3.83699	0.496761	7.6744	1.66194e-14	1.54069e-12
TTLL1	230.9	2.76813	0.359385	7.65695	1.90393e-14	1.74781e-12
SLC35F2	1019.66	3.56346	0.457236	7.65482	1.93583e-14	1.76847e-12
ZFAT	961.978	2.23511	0.289987	7.64834	2.03595e-14	1.85095e-12
CDCA5	371.859	3.1211	0.406292	7.64143	2.14819e-14	1.9436e-12
NUF2	600.136	3.596	0.467895	7.63924	2.185e-14	1.96744e-12
PLAG1	147.965	5.55489	0.69616	7.61331	2.67157e-14	2.39411e-12
SLC29A4	578.189	7.71346	0.953827	7.59809	3.0053e-14	2.68041e-12
USP43	38.6977	1.68987	1.33834	7.59201	3.14969e-14	2.79594e-12
TRIM63	78.5126	2.61102	0.341565	7.58811	3.24607e-14	2.86797e-12
LAMA4	349.435	7.63531	0.906667	7.58615	3.29557e-14	2.8981e-12
CLU	1139.27	5.46315	0.704834	7.58096	3.4301e-14	3.00237e-12
YBX1	20620.7	1.39954	0.184532	7.57425	3.61205e-14	3.14699e-12
NSD2	3834.31	1.6633	0.219114	7.57132	3.69446e-14	3.20396e-12
CDK1	724.156	3.1499	0.412976	7.56297	3.93955e-14	3.38531e-12
MMP2	91.6006	6.10772	0.733984	7.55727	4.11632e-14	3.52114e-12
SLC9A3R2	202.282	4.67942	0.609439	7.53784	4.77837e-14	4.03248e-12
VEGFD	224.587	8.29329	0.999569	7.53339	4.9441e-14	4.1532e-12
COL4A1	805.006	8.1601	0.989177	7.53255	4.97591e-14	4.1532e-12
SRGAP1	140.613	7.52334	0.798683	7.53224	4.98764e-14	4.1532e-12
NECAB3	1259.37	2.00121	0.266739	7.51419	5.72664e-14	4.74756e-12
ANGPTL2	507.616	6.30825	0.811325	7.50837	5.98681e-14	4.94148e-12
PARPBP	104.851	2.9977	0.395348	7.50323	6.22621e-14	5.0863e-12
HJURP	1083.09	3.39872	0.450618	7.50287	6.24335e-14	5.0863e-12
TMEM26	78.9677	8.0481	0.9342	7.47016	8.00981e-14	6.46938e-12
CCR9	4305.56	5.27435	0.683533	7.46567	8.28795e-14	6.66542e-12
CDK2AP1	25.7325	3.65089	0.472442	7.44562	9.64884e-14	7.72687e-12
ZNF532	1076.71	6.6489	0.932111	7.43916	1.01327e-13	8.01296e-12
CENPW	241.025	2.20587	0.295986	7.43893	1.01501e-13	8.01296e-12
SPC24	409.619	3.00084	0.401186	7.4382	1.02065e-13	8.01296e-12
LRRN2	411.879	6.51768	0.835339	7.43804	1.0219e-13	8.01296e-12
ARHGAP31	461.318	4.27841	0.561445	7.424	1.13635e-13	8.87343e-12
CKS1B	616.75	2.00981	0.269867	7.41471	1.21894e-13	9.47903e-12
PLVAP	292.668	7.97175	0.944391	7.40743	1.28773e-13	9.97279e-12
ADM5	233.723	3.37447	0.455363	7.40275	1.33394e-13	1.02883e-11
CD68	221.119	3.07175	0.412944	7.40016	1.36022e-13	1.04057e-11
FES	2200.99	3.25005	0.438052	7.39775	1.38509e-13	1.05105e-11
ARHGAP33	1167.89	2.04298	0.275284	7.39273	1.43842e-13	1.08714e-11
SLC25A5	6887.12	1.96884	0.265733	7.38969	1.47176e-13	1.10788e-11
NDUFA8	1282.55	1.93252	0.261603	7.38347	1.5422e-13	1.15628e-11
LDB3	60.895	4.85301	0.626281	7.37336	1.66381e-13	1.2376e-11
CCDC30	114.488	4.73091	0.626841	7.35007	1.98097e-13	1.45624e-11
CEP55	392.652	2.82753	0.381956	7.34675	2.03086e-13	1.48329e-11
RACGAP1	1293.43	2.64593	0.358109	7.34657	2.03353e-13	1.48329e-11
CDR2L	544.154	5.10189	0.675116	7.34602	2.04199e-13	1.48372e-11
ADAMTSL2	695.562	6.71322	0.863698	7.30811	2.70924e-13	1.95649e-11
LYN	1336.88	3.77812	0.517596	7.3079	2.71345e-13	1.95649e-11
FAM185A	206.092	2.30775	0.315914	7.29062	3.08532e-13	2.2077e-11
IGF1	198.619	8.69099	1.05344	7.28841	3.13631e-13	2.23569e-11
CDC6	650.414	2.97745	0.407867	7.28725	3.16339e-13	2.24648e-11
SAE1	1764.13	1.49825	0.205284	7.28084	3.3176e-13	2.34714e-11
ARNT2	486.216	6.2592	0.808089	7.2595	3.88538e-13	2.72832e-11
TAGLN	204.212	4.54668	0.619795	7.24673	4.26939e-13	2.97592e-11
AMPH	825.025	4.53086	0.624012	7.24673	4.26962e-13	2.97592e-11
RAB39A	68.7818	4.4369	0.591922	7.23959	4.50044e-13	3.12523e-11
SNAP91	562.544	5.71022	0.774319	7.23508	4.65259e-13	3.20722e-11
PIP5KL1	81.3713	3.996	0.54197	7.22017	5.19212e-13	3.56608e-11
NUAK1	137.022	5.60475	0.735423	7.21515	5.3874e-13	3.68674e-11
OAF	216.534	5.11259	0.69067	7.20562	5.77783e-13	3.91987e-11
JMJD6	1758.28	2.01201	0.277865	7.20532	5.79056e-13	3.91987e-11
ADGRB1	533.305	7.81012	0.984741	7.19957	6.04018e-13	4.07157e-11
HOXB3	169.758	5.16374	0.688948	7.19917	6.05792e-13	4.07157e-11
C1R	362.958	7.87526	0.99487	7.19289	6.34323e-13	4.24816e-11
TOP2A	4813.33	3.34649	0.460462	7.18994	6.48193e-13	4.32565e-11
DOK3	229.066	3.50292	0.485444	7.18694	6.62602e-13	4.40619e-11
POGK	925.689	2.23405	0.308421	7.18644	6.65025e-13	4.40673e-11
KIF18B	764.65	3.34438	0.462281	7.1795	6.99681e-13	4.6201e-11
FBN3	924.173	7.28575	1.00524	7.17739	7.10571e-13	4.6756e-11
REM1	426.967	3.67721	0.506549	7.16584	7.73092e-13	5.05167e-11
PACSIN3	96.1687	3.12648	0.431882	7.15376	8.44301e-13	5.49789e-11
CENPA	678.123	3.52502	0.489351	7.14765	8.82787e-13	5.68944e-11
ULK4	118.615	2.54981	0.35496	7.13889	9.40879e-13	5.97318e-11
NETO1	59.5555	2.0887	1.37245	7.13863	9.42683e-13	5.97318e-11
SORD	367.361	3.99703	0.554567	7.1362	9.59456e-13	6.05906e-11
MYBL2	2821.34	2.82708	0.394134	7.13534	9.65496e-13	6.07681e-11
ANKRD9	170.802	2.29801	0.320121	7.13359	9.77854e-13	6.13408e-11
ECT2	538.826	2.53302	0.353597	7.12978	1.0053e-12	6.28529e-11
EYA2	345.096	7.6618	1.02549	7.12546	1.03735e-12	6.46421e-11
CCDC146	97.5004	2.59912	0.362685	7.12408	1.04776e-12	6.50751e-11
FOXP3	211.542	-4.59322	0.466242	-9.85404	6.58438e-23	2.58149e-20
REX1BD	344.956	-3.87286	0.392804	-9.72554	2.34655e-22	8.65876e-20
FAN1	1541.8	-1.80775	0.190189	-9.48863	2.34093e-21	6.9878e-19
SLC9A8	562.189	-1.69136	0.184516	-9.15287	5.544e-20	1.3728e-17
TAB2	2494.92	-1.75694	0.197099	-8.90832	5.18097e-19	1.07144e-16
MAB21L3	56.6737	-4.15952	0.49573	-8.42334	3.65905e-17	5.78653e-15
STRADA	1762.79	-2.00713	0.240043	-8.33644	7.65612e-17	1.12563e-14
RNF14	1172.66	-1.28858	0.160846	-8.0078	1.16779e-15	1.35658e-13
CD80	232.16	-3.87407	0.500003	-7.6781	1.61469e-14	1.5043e-12
CCR6	149.494	-4.90462	0.634394	-7.66259	1.82217e-14	1.68095e-12
RBAK	187.944	-1.70258	0.224384	-7.56963	3.74302e-14	3.23119e-12
OASL	440.004	-3.97107	0.51357	-7.55278	4.26077e-14	3.62821e-12
SP140	3151.84	-2.45085	0.324279	-7.53934	4.72345e-14	4.00409e-12
IKZF4	130.539	-1.86781	0.248912	-7.50617	6.08822e-14	5.00324e-12
SULT2B1	168.155	-6.1837	0.794251	-7.49072	6.84961e-14	5.55616e-12
ORC4	951.846	-1.18761	0.15942	-7.44335	9.81655e-14	7.82786e-12
ADPRH	298.481	-2.19544	0.295838	-7.40046	1.35714e-13	1.04057e-11
NUDT13	157.53	-1.80654	0.243879	-7.37857	1.59999e-13	1.19485e-11
MED15	5447.47	-1.60138	0.216818	-7.37227	1.67747e-13	1.24285e-11
IL2RA	168.537	-4.36854	0.592681	-7.30352	2.80332e-13	2.01357e-11
AZGP1	11.0933	-6.73228	0.908355	-7.20991	5.59876e-13	3.8175e-11
LDLRAP1	356.852	-3.75402	0.519058	-7.14689	8.87638e-13	5.70118e-11
TMEM134	710.82	-1.30763	0.182748	-7.13882	9.41327e-13	5.97318e-11
PIM2	1074.71	-2.73156	0.386375	-7.04028	1.91857e-12	1.12336e-10
ARRDC3	1165.12	-2.28642	0.325897	-6.97842	2.98525e-12	1.67201e-10
FBXO48	478.949	-1.76958	0.25308	-6.97675	3.02085e-12	1.68693e-10
DCAF17	134.245	-1.94771	0.284326	-6.83006	8.48768e-12	4.31702e-10
PIGO	1471.45	-1.82066	0.267122	-6.79234	1.10332e-11	5.50753e-10
SELENOO	2031.28	-1.16532	0.171831	-6.77012	1.2868e-11	6.33932e-10
ITGA1	1154.22	-2.4262	0.3558	-6.75262	1.45195e-11	7.02421e-10
TUBGCP6	3075.2	-0.940081	0.139483	-6.73176	1.67624e-11	8.02674e-10
ZNF275	72.5989	-2.00323	0.297256	-6.72742	1.727e-11	8.24883e-10
TARBP1	2286.71	-1.44084	0.213961	-6.7176	1.84741e-11	8.75727e-10
SP100	4725.11	-1.71598	0.256134	-6.69385	2.1738e-11	1.01511e-09
PCMTD2	1001.37	-1.58592	0.23732	-6.67532	2.467e-11	1.14351e-09
STAT4	1399.77	-3.81127	0.559457	-6.659	2.75704e-11	1.26548e-09
HDAC10	1099.68	-2.16984	0.324562	-6.64358	3.06146e-11	1.37175e-09
TMEM154	389.801	-3.40935	0.514712	-6.6267	3.43285e-11	1.51294e-09
ADAMTSL5	54.1312	-3.77423	0.564273	-6.62503	3.47171e-11	1.5265e-09
TRBV25-1	70.6052	-2.72961	0.793047	-6.62279	3.52476e-11	1.53904e-09
SESN1	714.657	-2.25544	0.338644	-6.61985	3.59555e-11	1.56269e-09
PPEF1	91.8846	-2.4959	0.375488	-6.58139	4.66083e-11	1.96224e-09
FBXL14	1928.85	-1.64497	0.252537	-6.51471	7.28288e-11	2.98598e-09
LAG3	83.829	-3.27261	0.502231	-6.49949	8.05918e-11	3.28281e-09
TRIM34	1575.93	-2.52728	0.389873	-6.47584	9.42835e-11	3.76714e-09
ST3GAL6	651.31	-3.50889	0.545573	-6.37129	1.87444e-10	6.9576e-09
AKAP10	574.54	-0.995721	0.156504	-6.35873	2.03425e-10	7.4917e-09
KDM5C	5199.52	-1.09588	0.173876	-6.29342	3.10546e-10	1.09853e-08
TNFSF13B	65.2652	-3.14324	0.499803	-6.27162	3.57322e-10	1.24067e-08
STK38	2540.72	-1.59579	0.254549	-6.25336	4.01709e-10	1.36763e-08
OTUD5	3631.75	-1.02504	0.163816	-6.2533	4.01881e-10	1.36763e-08
HECA	1549.32	-1.55975	0.249471	-6.24782	4.16224e-10	1.41388e-08
PEX26	617.004	-1.63434	0.260919	-6.23794	4.4336e-10	1.50065e-08
ATF7IP	2267.45	-1.25808	0.201544	-6.23642	4.47686e-10	1.51257e-08
MYOM1	60.4551	-3.33387	0.532576	-6.18904	6.05308e-10	1.99847e-08
FGD3	3892.63	-1.55777	0.251958	-6.18871	6.06573e-10	1.99914e-08
CDK5R1	132.797	-2.30059	0.371503	-6.18189	6.33381e-10	2.06937e-08
ZNF12	338.973	-1.75857	0.283799	-6.17493	6.61914e-10	2.1466e-08
MAP3K14	1315.04	-1.37513	0.222802	-6.15926	7.30847e-10	2.335e-08
TBC1D5	2335.18	-1.11454	0.180851	-6.159	7.32051e-10	2.335e-08
INCA1	81.126	-2.49738	0.402842	-6.15852	7.34276e-10	2.33684e-08
USP15	808.821	-0.726521	0.118066	-6.14738	7.87719e-10	2.49144e-08
TIMP4	26.7958	-3.02904	0.491299	-6.13967	8.26943e-10	2.58939e-08
NR3C2	61.5821	-3.54297	0.572361	-6.11654	9.56265e-10	2.9404e-08
CBX7	544.73	-2.435	0.39861	-6.07486	1.24094e-09	3.73653e-08
GPR171	313.9	-3.6882	0.597616	-6.03788	1.56156e-09	4.5774e-08
IQUB	4.87021	-5.82263	0.941498	-5.99895	1.98599e-09	5.69732e-08
MED14	1674.03	-1.4334	0.238327	-5.99389	2.04884e-09	5.85974e-08
SIGIRR	2836.72	-1.42889	0.238514	-5.98501	2.16383e-09	6.16053e-08
B4GALT1	877.594	-1.94296	0.324678	-5.94757	2.72146e-09	7.56502e-08
SP110	7086.73	-1.88741	0.31748	-5.93906	2.86657e-09	7.93322e-08
APBB3	674.311	-1.17865	0.198273	-5.93472	2.94345e-09	8.1221e-08
PTGDR	124.075	-4.08793	0.678759	-5.92931	3.04203e-09	8.38183e-08
S1PR1	812.481	-3.44204	0.582391	-5.89778	3.68434e-09	9.99073e-08
SNX9	304.092	-3.48402	0.592819	-5.87869	4.13526e-09	1.10699e-07
MOV10	2622.99	-2.01769	0.3419	-5.86012	4.62527e-09	1.2208e-07
FAS	453.131	-3.61897	0.608251	-5.85481	4.77559e-09	1.25223e-07
HPS5	1479.63	-0.835078	0.142605	-5.85005	4.91439e-09	1.2845e-07
TAGAP	886.523	-2.8184	0.476049	-5.83957	5.23357e-09	1.35104e-07
TPK1	353.003	-1.51467	0.259153	-5.82414	5.74069e-09	1.46586e-07
ARNTL2	14.7898	-4.50023	0.761029	-5.80058	6.60852e-09	1.656e-07
SLC35F5	583.245	-1.51779	0.26048	-5.79684	6.75772e-09	1.68889e-07
RORC	16.2361	-5.12739	0.861841	-5.79594	6.79401e-09	1.69571e-07
GPR183	232.408	-3.62131	0.624734	-5.78949	7.05996e-09	1.74359e-07
TMLHE	51.2486	-4.44733	0.749742	-5.77122	7.87015e-09	1.9185e-07
DGKA	7388.99	-1.75093	0.303733	-5.76875	7.9864e-09	1.94181e-07
SENP1	635.531	-0.963009	0.167092	-5.76151	8.33651e-09	2.02432e-07
MDFIC	300.895	-3.65965	0.620807	-5.75754	8.53469e-09	2.06194e-07
IL17RE	184.513	-1.85797	0.322558	-5.74273	9.31624e-09	2.23911e-07
ASXL1	3778.49	-0.793487	0.138275	-5.7365	9.66556e-09	2.30833e-07
TMEM171	5.54989	-6.46491	1.06233	-5.73497	9.75308e-09	2.32333e-07
ZBP1	281.513	-3.47826	0.598805	-5.73311	9.86034e-09	2.34295e-07
CXCR6	171.872	-2.90555	0.503846	-5.71469	1.09903e-08	2.59507e-07
TDP2	357.747	-1.35683	0.237433	-5.69865	1.20758e-08	2.826e-07
SLC4A7	724.174	-3.28043	0.565445	-5.6741	1.39417e-08	3.19961e-07
DIDO1	1878.96	-0.855947	0.150865	-5.67136	1.4167e-08	3.24341e-07
NOCT	400.938	-1.89988	0.335195	-5.66327	1.48513e-08	3.38363e-07
HFE	264.892	-2.22503	0.389691	-5.66298	1.48766e-08	3.38529e-07
PRIMPOL	248.724	-1.51905	0.267707	-5.66208	1.49545e-08	3.3989e-07
CDKN1B	3598.01	-1.96594	0.348144	-5.6307	1.79484e-08	3.99257e-07
CLDN12	23.808	-2.46264	0.434417	-5.62916	1.8109e-08	4.01879e-07
PIDD1	417.095	-3.01078	0.525762	-5.62319	1.87458e-08	4.13572e-07
HIPK3	1946.89	-1.42942	0.254021	-5.61807	1.93108e-08	4.25538e-07
N4BP2L2	787.849	-1.10729	0.198137	-5.58543	2.33127e-08	5.0544e-07
FST	52.1451	-5.10574	0.873959	-5.55679	2.74775e-08	5.83633e-07
P2RY10	306.242	-3.87914	0.679467	-5.55631	2.75539e-08	5.84597e-07
GLCCI1	510.32	-2.82674	0.503073	-5.54679	2.90954e-08	6.13155e-07
RBL2	3325.66	-1.22302	0.220779	-5.53934	3.03615e-08	6.37692e-07
PRPF39	1499.61	-0.961228	0.173481	-5.53168	3.17178e-08	6.63219e-07
KIAA1109	1323.1	-1.42334	0.258298	-5.50991	3.5902e-08	7.42461e-07
MTCP1	32.6638	-1.68193	0.304454	-5.5052	3.68744e-08	7.61033e-07
JADE2	3489.9	-1.83438	0.331562	-5.50458	3.70053e-08	7.62764e-07
ZNF205	71.7909	-2.58998	0.46352	-5.50395	3.71374e-08	7.63812e-07
HIVEP2	2410.16	-1.9849	0.360063	-5.49742	3.85381e-08	7.8575e-07
ZNF280D	654.142	-1.24687	0.226683	-5.49168	3.98121e-08	8.08224e-07
TXNDC11	4761.36	-1.61841	0.293176	-5.48851	4.05335e-08	8.18455e-07
INPP5E	983.51	-0.980093	0.178563	-5.47932	4.26956e-08	8.58427e-07
METTL8	238.315	-1.56865	0.285995	-5.4725	4.43742e-08	8.88381e-07
CALCOCO2	2567.87	-1.05826	0.19356	-5.45116	5.00427e-08	9.86934e-07
ABCB1	415.977	-4.79803	0.823176	-5.44382	5.21502e-08	1.02018e-06
PHF1	1409.44	-1.78078	0.325612	-5.44104	5.29693e-08	1.03382e-06
CYTIP	1457.95	-2.63243	0.480318	-5.43921	5.35162e-08	1.04257e-06
GJA9	81.9588	-1.29911	0.239097	-5.43391	5.51327e-08	1.07073e-06
GPR15	18.018	-4.83093	0.862571	-5.40066	6.63961e-08	1.25705e-06
NPR3	27.98	-4.66824	0.827509	-5.39912	6.69681e-08	1.26533e-06
TRPS1	238.611	-4.29577	0.768495	-5.38463	7.25923e-08	1.35527e-06
MYH7	1404.74	-1.12609	0.209017	-5.38144	7.38909e-08	1.37678e-06
KLHL17	783.445	-1.16148	0.215604	-5.37797	7.53301e-08	1.39945e-06
CDC25B	1222.27	-2.53499	0.465423	-5.37623	7.60608e-08	1.41023e-06
SNRK	2702.58	-1.41158	0.263471	-5.37012	7.86843e-08	1.45601e-06
NAGA	600.933	-1.8441	0.341987	-5.36844	7.94185e-08	1.46671e-06
cfa-mir-8893	14.2213	-3.10079	0.5746	-5.36678	8.01546e-08	1.47596e-06
ING5	178.28	-1.63723	0.304161	-5.35946	8.34691e-08	1.53249e-06
TIGD4	73.5961	-2.26217	0.419419	-5.34739	8.92296e-08	1.62243e-06
NOC3L	525.108	-0.980567	0.183201	-5.3433	9.12674e-08	1.65309e-06
ERO1B	333.95	-1.47738	0.276013	-5.3408	9.25358e-08	1.67124e-06
ZDHHC18	1002.75	-1.14626	0.214887	-5.32822	9.91807e-08	1.7776e-06
DCBLD2	320.122	-2.39738	0.447523	-5.31702	1.05481e-07	1.87622e-06
CD38	721.768	-4.39798	0.788836	-5.30723	1.11307e-07	1.96868e-06
NUCB2	1510.01	-1.52121	0.286554	-5.29542	1.18744e-07	2.0865e-06
CLK4	1030.81	-1.48441	0.279812	-5.28839	1.23401e-07	2.15825e-06
CCR5	67.4575	-3.3545	0.62745	-5.27648	1.31686e-07	2.28616e-06
DENND1C	6308.1	-1.15099	0.217923	-5.27517	1.32631e-07	2.29621e-06
NEK7	654.596	-1.60962	0.303945	-5.25817	1.45498e-07	2.49374e-06
ERBIN	7960.46	-1.30806	0.24983	-5.23634	1.63797e-07	2.76456e-06
GMPPA	857.938	-1.04299	0.199453	-5.20863	1.90245e-07	3.15438e-06
PACS1	2054.06	-1.13443	0.217635	-5.20818	1.90703e-07	3.15919e-06
ZCCHC7	201.379	-1.44411	0.277036	-5.1942	2.05603e-07	3.3763e-06
ZNF513	624.917	-1.41827	0.272243	-5.19128	2.08857e-07	3.42377e-06
CLIC5	145.657	-3.87442	0.722826	-5.18596	2.14904e-07	3.51066e-06
CLASRP	3248.96	-1.01671	0.196436	-5.16954	2.3467e-07	3.79105e-06
ZMYM1	737.34	-0.948692	0.183463	-5.16584	2.39365e-07	3.85339e-06
SWT1	388.817	-1.27532	0.246748	-5.15078	2.59403e-07	4.14758e-06
PPP4R3B	2457.15	-1.01362	0.196698	-5.14434	2.68462e-07	4.27066e-06
MAATS1	48.2292	-1.92686	0.373452	-5.13729	2.78736e-07	4.41172e-06
SOS1	1113.85	-1.3681	0.264925	-5.13626	2.80265e-07	4.42475e-06
HEATR5A	252.667	-1.09425	0.212248	-5.13588	2.80825e-07	4.42988e-06
F12	438.125	-1.83779	0.355542	-5.13511	2.81972e-07	4.44425e-06
TMCO6	1005.81	-1.05027	0.204694	-5.1251	2.97379e-07	4.65201e-06
ARHGAP45	29164.7	-1.17448	0.228764	-5.12422	2.98771e-07	4.66991e-06
TNFRSF8	106.375	-2.86934	0.556488	-5.11662	3.11064e-07	4.84595e-06
GOLGA5	1246.44	-0.950252	0.185788	-5.11437	3.14784e-07	4.8958e-06
ARMC8	598.802	-1.09791	0.21472	-5.11135	3.1987e-07	4.95852e-06
CDPF1	354.465	-1.21586	0.237718	-5.09832	3.42683e-07	5.27975e-06
PSEN2	1722.55	-2.4025	0.463542	-5.09548	3.47854e-07	5.34389e-06
IL12RB1	262.355	-3.06296	0.58542	-5.09427	3.50078e-07	5.36492e-06
CISH	399.199	-3.25685	0.620499	-5.07536	3.86761e-07	5.85086e-06
CYP3A26	40.6117	-2.93358	0.571045	-5.07448	3.88567e-07	5.87345e-06
RGP1	629.987	-1.4159	0.278345	-5.06819	4.01612e-07	6.05604e-06
AKAP13	4147.57	-1.0539	0.207865	-5.06573	4.0683e-07	6.12491e-06
FBXO25	342.168	-1.25022	0.246535	-5.06498	4.08439e-07	6.13912e-06
ZNF354A	1357.04	-1.21604	0.239386	-5.06313	4.12427e-07	6.16786e-06
CBLB	1093.11	-2.39775	0.467836	-5.04247	4.5957e-07	6.79432e-06
TBRG1	1517.9	-0.557656	0.110506	-5.0421	4.60452e-07	6.8016e-06
ATP10D	636.859	-2.59899	0.505669	-5.03723	4.72307e-07	6.94944e-06
TRAF1	279.743	-2.00915	0.396525	-5.03193	4.85558e-07	7.1277e-06
ZNF414	1437.3	-1.28723	0.255606	-5.02979	4.9102e-07	7.19105e-06
GTPBP6	772.889	-1.40429	0.278733	-5.01726	5.24136e-07	7.63276e-06
LRRC1	409.67	-1.6778	0.334557	-4.99064	6.01794e-07	8.58617e-06
SSH2	2831.81	-1.75562	0.3496	-4.98867	6.07953e-07	8.66747e-06
ITSN2	3248.39	-1.12181	0.22531	-4.96832	6.75366e-07	9.52038e-06
TK2	397.676	-1.19731	0.240455	-4.9661	6.83113e-07	9.61519e-06
STAT5B	2593.2	-1.22229	0.246259	-4.95829	7.11164e-07	9.95789e-06
RANBP3L	3.12833	-3.64487	0.734411	-4.95813	7.11737e-07	9.95849e-06
SALL2	535.449	-1.83772	0.369405	-4.94752	7.5165e-07	1.04533e-05
ZNF692	750.365	-1.13384	0.228711	-4.9474	7.52096e-07	1.04533e-05
TXK	786.238	-2.86256	0.570623	-4.94369	7.66579e-07	1.06232e-05
PLA2G6	1131.5	-1.14254	0.2306	-4.9392	7.84453e-07	1.08389e-05
CXCR5	260.214	-3.97389	0.799334	-4.93265	8.1122e-07	1.11678e-05
CELF1	1246.26	-0.979349	0.198663	-4.92527	8.42434e-07	1.15384e-05
GVQW3	67.8256	-1.5497	0.314739	-4.91956	8.67385e-07	1.18371e-05
PTGER2	20.3768	-3.59507	0.720723	-4.91336	8.95293e-07	1.21562e-05
CHST11	183.243	-2.2094	0.442199	-4.91313	8.96318e-07	1.21614e-05
POU6F1	285.171	-2.82686	0.565957	-4.90919	9.14556e-07	1.23999e-05
NAPEPLD	475.225	-2.9427	0.590101	-4.90303	9.43674e-07	1.27579e-05
MORC3	1392.23	-1.14771	0.234219	-4.89204	9.9796e-07	1.34435e-05
HERC3	2647.57	-1.15382	0.235977	-4.89142	1.00113e-06	1.34669e-05
RFX5	1163.26	-0.967063	0.197459	-4.89063	1.00516e-06	1.34944e-05
PLPP5	276.634	-1.51864	0.309027	-4.88409	1.03909e-06	1.38587e-05
CCDC15	570.476	-0.944869	0.193295	-4.87959	1.06309e-06	1.41372e-05
ETFRF1	171.142	-0.927523	0.189951	-4.87187	1.10545e-06	1.46065e-05
ZC3H6	399.542	-1.64559	0.336217	-4.86905	1.12138e-06	1.47885e-05
MYCBP2	5391.74	-1.2297	0.252538	-4.86347	1.15346e-06	1.50621e-05
APOL5	239.553	-3.32978	0.669571	-4.86336	1.15413e-06	1.50621e-05
FBXO34	310.098	-1.21976	0.251413	-4.84977	1.23606e-06	1.59872e-05
ACAP1	13534	-1.17223	0.241818	-4.83737	1.31565e-06	1.68545e-05
PSTPIP1	3348.58	-2.09847	0.426961	-4.82965	1.36771e-06	1.74265e-05
GJC3	3.66172	-4.98866	0.998355	-4.82927	1.37034e-06	1.74364e-05
TLK1	2157	-0.88687	0.183633	-4.82908	1.37168e-06	1.74417e-05
ZNF667	311.546	-1.64291	0.338327	-4.82751	1.38248e-06	1.75316e-05
FGL2	656.371	-3.01761	0.607828	-4.82326	1.4123e-06	1.78376e-05
PLEKHF1	104.926	-3.24554	0.649173	-4.80579	1.54138e-06	1.91974e-05
GFI1	336.908	-3.39617	0.686565	-4.80221	1.56928e-06	1.95061e-05
TNFRSF1B	781.537	-2.57673	0.528957	-4.80189	1.57172e-06	1.95235e-05
CPA5	18.4975	-3.21109	0.665215	-4.79446	1.6311e-06	2.01151e-05
NUDT12	623.575	-1.25882	0.262436	-4.79173	1.65353e-06	2.03518e-05
ZFYVE16	491.27	-1.09699	0.228734	-4.79128	1.65718e-06	2.03833e-05
R3HCC1L	687.081	-0.658333	0.137417	-4.78652	1.69695e-06	2.08044e-05
ZFC3H1	1725	-1.08294	0.226552	-4.76839	1.85708e-06	2.26057e-05
CEP120	1295.27	-1.24839	0.261096	-4.76804	1.86028e-06	2.263e-05
STX17	188.19	-1.23823	0.258592	-4.76695	1.87034e-06	2.27349e-05
NACA2	1707.37	-1.24067	0.259431	-4.75822	1.9531e-06	2.3607e-05
FBXW4	1194.98	-1.04549	0.219161	-4.75576	1.977e-06	2.38648e-05
EPG5	1178.98	-1.12889	0.236768	-4.75456	1.98884e-06	2.39922e-05
HDAC4	267.889	-2.03963	0.42728	-4.74954	2.03881e-06	2.45322e-05
MAF	618.718	-3.47419	0.73668	-4.74667	2.06791e-06	2.48348e-05
MYD88	2053.86	-0.77183	0.1626	-4.74317	2.10404e-06	2.52203e-05
NSUN6	383.687	-0.904772	0.190571	-4.74199	2.1163e-06	2.53351e-05
JAK3	7607.6	-0.825373	0.174666	-4.73384	2.20314e-06	2.62577e-05
MACF1	17407.9	-1.47406	0.311684	-4.73366	2.20509e-06	2.62643e-05
RASGEF1A	235.959	-2.20578	0.460932	-4.7293	2.25299e-06	2.67502e-05
AP3M2	324.713	-1.87924	0.398317	-4.72832	2.26384e-06	2.6862e-05
ATXN1	251.425	-3.05119	0.637081	-4.72404	2.31206e-06	2.73996e-05
TMEM254	161.976	-1.47935	0.312813	-4.72204	2.3349e-06	2.76008e-05
DTX3L	1629.04	-1.68664	0.356831	-4.71548	2.41142e-06	2.83983e-05
CSTA	102.278	-1.86958	0.8894	-4.71409	2.42788e-06	2.85208e-05
KIAA0232	1739.76	-0.955109	0.202666	-4.71215	2.45114e-06	2.87581e-05
ZCCHC4	263.882	-0.988033	0.20912	-4.7108	2.4674e-06	2.89309e-05
GPR52	8.83976	-2.51753	0.537363	-4.71048	2.47133e-06	2.89365e-05
FCHSD2	873.868	-0.611648	0.129926	-4.70699	2.51399e-06	2.93673e-05
NGF	2.67989	-5.23857	1.08265	-4.70465	2.543e-06	2.9651e-05
IRF2	1102.96	-1.21929	0.259286	-4.70109	2.58772e-06	3.00991e-05
F2R	401.805	-2.24487	0.483659	-4.69894	2.6151e-06	3.03976e-05
KAT2B	609.161	-2.09189	0.44317	-4.69759	2.63245e-06	3.05207e-05
ZNF134	580.321	-1.24726	0.26569	-4.69053	2.72496e-06	3.14801e-05
SF3B1	17803.7	-1.05949	0.225644	-4.68887	2.74719e-06	3.17174e-05
NAP1L3	15.4926	-4.4416	0.888418	-4.68235	2.83611e-06	3.26239e-05
SNORD5	36.5788	-1.4707	0.312623	-4.67799	2.89694e-06	3.32401e-05
RPRD2	1181.01	-1.09787	0.234337	-4.67788	2.89851e-06	3.32401e-05
BIRC6	3753.64	-1.13827	0.243018	-4.6773	2.90678e-06	3.33147e-05

## Sheet: Supplementary Table 2B
ENSEMBL Gene ID	Gene Symbol	CF01	CF02	CF03	CF04	CF05	CF06	CF07	CF08	CF09	CF10	CF11	CF12	CF13	CF14	CF15	CF16	CF17	CF18	CF19	CF20	CF22	CF23	CF24	CF25	CF26	CF27	CF28	CF29	CF30	CF31	CF32	CF33	CF34	CF35	CF36	CF37	CF38	CF39	CF40
ENSCAFG00000000001	ENPP1	2.23627	5.59075	1.22586	0	57.5245	5.82255	16.7516	0	0	2.05647	8.09973	0.764053	0	0	9.53296	0	0	9.20925	2.72883	1.6157	0	0	17.1347	0	3.96864	0.854863	2.63443	0	0	8.81819	79.0385	11.1113	0	22.3932	0	0	3.51463	6.89303	3.84427
ENSCAFG00000000005	PARD6G	139.767	91.6884	242.72	12.2419	82.8743	1.94085	100.509	32.9272	45.2082	15.7663	7.19976	2.29216	6.48008	1.05844	138.228	3.66758	8.18393	51.3087	199.205	65.436	84.966	146.288	162.779	53.7588	210.338	128.229	93.0833	0	4.02328	198.409	103.483	246.672	97.9184	55.983	57.093	332.784	13.1799	371.075	47.0923
ENSCAFG00000000007	ADNP2	943.705	1636.97	2097.45	935.946	1057.87	661.83	1372.58	2219.3	1265.83	671.095	761.375	1210.26	1312.22	1222.5	835.326	1331.33	1415.82	731.478	875.955	987.195	1257.33	924.137	1020.58	1082.41	1558.68	1223.31	968.593	1021.2	1190.89	977.938	711.347	1041.13	1308.46	1206.03	902.07	1056.54	586.943	1235	1277.26
ENSCAFG00000000008	TXNL4A	759.213	606.038	608.027	337.208	623.995	1055.82	255.462	1921.3	483.058	459.278	467.984	392.723	428.765	483.708	623.217	341.085	351.909	699.903	724.959	676.172	715.774	1301.46	304.141	676.12	663.755	695.858	401.312	468.296	413.593	576.71	646.16	610.013	671.989	436.667	537.49	651.277	1720.41	497.447	639.11
ENSCAFG00000000009	SLC66A2	620.564	773.76	552.863	1162.98	808.268	372.643	594.681	737.57	217.669	974.767	1210.46	1042.93	632.888	710.214	446.858	695.618	745.907	395.998	745.88	661.631	459.16	610.375	779.628	288.437	478.221	1160.9	812.283	955.022	741.088	231.037	856.386	537.789	286.075	652.601	760.153	762.545	777.612	369.926	826.518
ENSCAFG00000000010	CTDP1	1322.75	1674.99	3101.43	1627.05	2161.56	1906.89	1811.26	4003.95	1753.91	1714.41	1835.04	1758.85	1886.78	1888.26	2106.78	2062.4	1954.79	1219.57	1590	1841.9	2312.11	1817	2087.22	1641.71	2096.44	2042.27	1371.66	2066.7	2070.38	1828.01	2088.41	1888.93	1520.61	1824.24	1787.01	1999.77	2474.3	1709.47	2747.69
ENSCAFG00000000011	NFATC1	3545.6	3995.15	5900.07	1511.31	2402.38	1681.75	2499.13	2523.87	3768.19	2494.5	2221.13	5032.06	2350.11	2593.18	3620.14	2678.56	3814.88	3171.93	3674.83	5821.38	4955.49	3921.53	3696.81	3843.75	6420.27	2451.75	1367.27	3698.61	4644.47	2005.26	2466.49	955.576	7470.6	2731.17	2488.44	6957.84	129.163	4517.24	3681.85
ENSCAFG00000000012	ATP9B	1341.76	2218.41	1549.49	1164.09	1390.34	1193.62	1656.31	1939.41	1642.56	1063.2	1160.06	1498.31	2992.72	3098.06	1331.04	3731.15	2524.16	1672.14	1327.12	1357.19	2341.29	1524.42	1400.76	1576.58	2073.62	1491.74	920.295	1572.43	2726.17	1739.83	1436.55	1602.26	1591.65	2481.64	1636.94	1549.59	1284.6	1461.32	2271
ENSCAFG00000000013	SALL3	0	8.94521	3.67758	0	0	0	0	0	20.9297	0	0	0	0	0	0	0	0	3.94682	0	0	0	0	0	0	0	0	0	0	0	0	0	0	0	3.19903	0	0	0	0	0
ENSCAFG00000000014	-	2.23627	0	0	0	2.92498	0.970425	0	1.64636	0	0	0	0	0	0	0	0	0	0	0	0	1.71649	1.00888	0	0	0	0.854863	0	0	0.804656	0	0	0	0	0	0.815615	0	0.878658	1.14884	0
ENSCAFG00000000015	GALR1	83.86	8.94521	53.9379	1.1129	2.92498	62.1072	94.2277	1.64636	0	0	19.7993	7.64053	12.9602	11.6429	48.8564	9.78022	10.5222	94.7238	6.36727	28.2748	74.6671	4.03553	87.8152	53.7588	47.6237	2.56459	0	19.268	11.2652	44.9728	78.2237	101.113	29.7595	50.3847	21.206	17.3538	49.2048	12.6372	518.015
ENSCAFG00000000016	MBP	2656.68	1592.25	4829.89	1037.22	792.668	1893.3	1094.09	4576.89	2058.65	1140.66	1006.17	1733.64	2406.27	2376.2	1383.47	2240.89	1889.32	2212.85	2935.31	3351.78	4552.12	2072.25	4293.31	2520.46	1755.13	1687.5	4402.14	1764.28	1981.06	1566.11	1391.73	1145.58	2185.88	3637.29	1417.54	2343.78	472.718	2055.27	4358.44
ENSCAFG00000000017	ZNF236	875.498	933.656	899.782	1033.88	944.767	695.795	917.149	5441.23	759.33	1144.08	889.17	1698.49	1791.74	1709.38	698.289	1925.48	1778.25	685.432	893.237	723.836	1250.46	1111.79	1022.73	783.638	846.313	981.382	809.649	1383.11	1750.13	841.256	558.159	730.015	841.906	726.979	1071.72	1063.68	637.906	935.155	1103.31
ENSCAFG00000000019	ZNF516	15.6539	418.188	72.3258	2.22579	26.3248	32.9945	23.0334	120.184	30.976	26.7341	35.9988	47.3713	27.0003	26.461	35.7486	30.5632	95.8689	46.0463	21.8306	202.771	133.028	0	46.0495	37.2176	7.93728	9.40349	155.432	72.8832	99.7773	109.346	44.8157	182.226	2.87995	215.135	5.7093	39.8116	17.5732	5.7442	320.035
ENSCAFG00000000020	TSHZ1	875.498	2068.58	1969.96	527.513	573.295	287.246	1829.06	1885.08	1277.55	560.731	630.879	830.526	927.731	847.811	1128.46	931.566	1048.71	628.86	706.767	1252.17	1715.63	1030.07	1912.66	668.884	780.83	1456.69	956.299	872.086	919.722	1121.67	491.343	1520.03	890.865	1055.68	1063.56	1761.92	492.048	1221.22	2290.22
ENSCAFG00000000021	ZADH2	628.391	915.766	1334.96	575.367	778.044	500.739	951.699	688.179	843.049	516.86	728.076	632.636	618.848	659.409	886.565	614.931	590.412	985.39	668.564	830.472	866.825	717.316	834.245	785.706	925.686	810.41	556.743	670.191	668.669	604.046	809.126	900.019	619.19	739.775	576.64	863.605	565.856	1189.05	1304.17
ENSCAFG00000000022	ZNF407	576.957	789.415	500.151	539.755	671.769	420.194	859.566	540.007	531.615	648.474	430.186	731.963	878.051	762.078	707.822	982.912	939.983	451.253	484.822	619.623	770.702	545.806	907.067	670.951	565.532	708.681	591.869	934.916	865.81	776.883	550.825	495.566	556.791	545.434	557.065	741.108	583.429	435.41	1003.35
ENSCAFG00000000024	CNDP1	10.0632	4.4726	9.80689	8.90317	15.5999	3.8817	19.8925	6.58545	2.51157	15.7663	2.69991	3.82027	0	6.35065	8.34134	2.44506	0	6.57804	7.27688	0	4.29121	2.01777	26.7729	3.10147	8.92945	21.3716	4.39072	0	2.41397	7.93637	3.25932	1.11113	0.959984	7.99757	0.815615	0	7.02926	3.44652	13.4549
ENSCAFG00000000025	DIPK1C	0	0	0	0	0	0	0	0	0	0	0	0	0	0	0	0	0	0	1.81922	0	0	0	0	0	0	0	0	0	0	0	2.44449	0	0	9.59708	0	0	0	0	0
ENSCAFG00000000026	CYB5A	206.855	438.315	418.019	613.206	195.973	349.353	135.06	215.673	596.078	533.997	739.775	371.33	307.804	384.214	171.593	311.745	192.907	172.345	377.488	357.071	272.063	294.594	248.453	163.344	161.722	292.363	364.43	382.009	275.997	217.809	301.487	158.892	309.115	310.306	162.307	229.682	571.128	294.103	536.276
ENSCAFG00000000027	-	1.11813	0	3.67758	0	0.974992	0.970425	0	1.64636	0	2.74196	0.89997	3.05621	3.24004	2.11688	0	3.66758	0	2.63122	0	0	3.43297	0	0	0	0.992161	1.70973	0	0.837738	1.60931	0	1.62966	0	1.91997	0.799757	0.815615	0	1.75732	2.29768	0.961068
ENSCAFG00000000028	TIMM21	1346.23	1208.72	910.815	1204.15	681.519	1432.35	1075.24	913.731	1215.6	979.565	1421.05	2075.93	2319.87	2485.22	1227.37	2382.71	1943.1	1141.95	1440.82	920.144	2454.57	2410.22	964.897	1000.74	1368.19	1353.25	1420.84	2029.84	2061.53	1634.01	903.647	1342.25	1311.34	1097.27	1024.41	911.583	1754.68	852.439	1723.19
ENSCAFG00000000029	FBXO15	8.94507	14.536	6.1293	5.56448	2.92498	0.970425	4.1879	80.6717	5.86032	16.4518	13.4995	9.9327	21.6003	12.7013	10.7246	25.6731	9.35306	0	6.36727	1.6157	6.86594	13.1155	1.07092	18.6088	10.9138	11.9681	11.4159	15.917	16.0931	11.4637	6.51864	15.5559	6.71989	2.39927	4.07807	11.2289	7.90792	2.29768	10.5717
ENSCAFG00000000030	-	6.7088	8.94521	13.4845	2.22579	5.84995	8.73383	6.28184	16.4636	5.86032	5.48392	4.49985	6.11243	4.32005	2.11688	10.7246	7.33517	3.5074	9.20925	8.18649	4.03926	1.71649	6.0533	3.21275	5.16912	8.92945	3.41945	7.02515	2.51321	4.02328	5.29092	6.51864	10.0002	4.79992	3.99878	4.07807	8.16648	8.78658	2.29768	6.72747
ENSCAFG00000000031	NETO1	0	0	793.132	1.1129	67.2744	128.096	0	0	0	232.381	0	0	0	0	1.19162	0	0	0	622.173	0	0.858243	0	1.07092	3.10147	0	434.27	0	0	0	0	26.0746	0	0	2.39927	0	0	0.878658	0	8.64961
ENSCAFG00000000033	-	42.4891	5.59075	3.67758	6.67738	0	23.2902	17.7986	8.23181	28.4644	22.6212	12.5996	12.2249	5.40007	13.7597	8.34134	0	1.16913	23.6809	18.1922	22.6199	2.57473	1.00888	13.9219	46.522	13.8902	5.12918	15.8066	11.7283	8.85122	28.2182	30.9635	35.5563	41.2793	14.3956	28.5465	17.3538	34.2677	36.7629	34.5984
ENSCAFG00000000034	-	0	0	0	0	0	0	0	0	37.6735	0	0	0	0	0	0	0	0	0	0	0	0	0	0	0	0	0	0	0	0	0	0	0	0	0	0	0	0	0	0
ENSCAFG00000000036	SOCS6	25.7171	25.7175	67.4223	93.4833	68.2494	136.83	514.064	502.14	149.02	147.38	179.994	86.338	93.9611	56.0974	159.677	132.033	66.6406	35.5214	28.1979	221.351	137.319	5.04442	76.0351	16.5412	174.62	177.811	28.1006	52.7775	50.6933	67.0183	143.41	158.892	7.67987	181.545	12.2342	9.18729	227.572	40.2094	170.109
ENSCAFG00000000037	RTTN	618.328	470.742	908.363	386.175	484.571	752.08	647.03	1224.89	592.729	686.176	397.787	762.525	959.052	925.077	772.17	1112.5	991.425	511.771	442.071	853.9	859.959	715.298	466.92	565.501	585.375	681.326	763.107	922.35	811.898	598.755	528.825	457.787	900.465	829.348	640.258	460.385	639.663	297.549	1320.51
ENSCAFG00000000038	CD226	1161.74	158.777	105.424	188.08	47.7746	389.141	572.695	13.1709	408.548	292.704	121.496	1121.63	984.972	966.357	303.863	914.451	830.084	174.976	29.1075	583.269	836.786	205.812	267.729	295.673	351.225	53.0015	1319.85	965.912	751.549	703.692	566.307	565.568	857.266	834.946	180.251	138.83	29.8744	232.066	1286.87
ENSCAFG00000000039	DOK6	10.0632	3.35445	0	2.22579	0.974992	6.79298	23.0334	0	10.0463	9.59686	3.59988	10.6967	15.1202	6.35065	29.7905	11.0027	14.0296	3.94682	0	5.65497	3.43297	1.00888	3.21275	106.484	2.97648	0	2.63443	5.02643	14.4838	1.76364	11.4076	1.11113	1.91997	172.747	0	1.02081	0.878658	0	273.904
ENSCAFG00000000040	CCDC102B	0	0	0	10.0161	0	0	1.04697	0	0	0	25.1992	0	0	0	0	0	0	0	0	0	0	0	0	0	0	0.854863	0	0	0	0	5.70381	0	0	0.799757	0	0	1.75732	0	0
ENSCAFG00000000042	-	0	0	0	0	0	0	2.09395	0	0	0	0	0.764053	0	0	1.19162	0	0	1.31561	2.72883	0	0	3.02665	0	1.03382	0	0	1.75629	0	0	0.881819	0	0	0	3.19903	0	0	0	4.59536	2.8832
ENSCAFG00000000043	TMX3	1004.08	772.642	1066.5	733.399	815.093	872.412	786.277	851.169	1012.16	976.823	865.771	802.256	760.329	786.422	829.368	784.863	773.966	706.481	845.938	860.363	1426.4	1193.51	682.175	822.923	869.133	802.716	817.552	830.199	675.911	1026.44	521.491	715.571	940.784	1054.88	916.751	928.937	376.944	882.308	1195.57
ENSCAFG00000000045	-	0	0	0	0	0	4.85213	0	0	0.837189	0	0	0.764053	1.08001	1.05844	0	0	1.16913	0	0	0.807852	0	0	0	0	0	0	0	0	0	0	0	0	0.959984	1.59951	0	0	21.9664	0	0
ENSCAFG00000000047	DSEL	0	2.2363	1.22586	1.1129	4.87496	0	4.1879	0	0	5.48392	7.19976	0	0	0	2.38324	0	0	0	5.45766	0	0	0	1.07092	0	0.992161	0	0	0.837738	0	0.881819	5.70381	0	0	2.39927	0	4.08324	4.39329	0	0
ENSCAFG00000000054	-	13.4176	4.4726	15.9362	7.79028	6.82494	4.85213	1.04697	26.3418	5.02313	11.6533	10.7996	11.4608	11.8801	20.1104	11.9162	23.228	14.0296	14.4717	4.54805	8.07852	2.57473	15.1333	6.42551	13.4397	14.8824	7.69376	2.63443	16.7548	18.5071	7.05455	7.33347	2.22227	14.3998	7.19781	4.89369	8.16648	11.4226	4.59536	7.68854
ENSCAFG00000000056	CDH7	0	0	0	0	0	0	0	0	0	0	0	0	0	0	0	0	0	0	0	0	0	0	0	0	0	0	0	0	0	0	0	0	0	13.5959	0	0	0	0	0
ENSCAFG00000000058	SERPINB8	2.23627	34.6627	6.1293	131.322	373.422	6.79298	4.1879	34.5736	0	60.3231	93.5969	77.1694	77.7609	69.8571	538.612	53.7912	100.545	14.4717	10.9153	81.5931	1341.43	531.682	19.2765	657.511	47.6237	409.479	3.51258	68.6945	66.7864	7.93637	259.931	1920.04	510.712	2556.82	4.07807	366.471	21.9664	11.4884	715.034
ENSCAFG00000000059	SERPINB2	1.11813	108.461	23.2914	2.22579	0.974992	0	1.04697	0	0	4.79843	34.1989	1.52811	7.56009	5.29221	0	0	0	2.63122	0	11.3099	0	0	22.4893	0	1.98432	0	0	1.67548	5.63259	0	0.81483	0	1.91997	3.19903	1.63123	0	14.9372	4.59536	0.961068
ENSCAFG00000000060	ITGA7	89.4507	65.9709	20.8396	44.5159	53.6246	12.6155	770.573	39.5127	1585.64	66.4925	57.5981	143.642	36.7204	24.3441	9.53296	36.6758	208.106	84.1989	283.798	174.496	8.58243	1058.32	32.1275	92.0103	48.6159	223.974	48.2979	178.438	96.5587	51.1455	119.78	85.5574	284.155	195.141	103.583	93.9145	76.4432	266.531	19.2214
ENSCAFG00000000061	-	689.888	466.269	145.877	600.964	319.797	563.817	523.487	220.613	713.285	617.627	550.782	592.141	530.286	573.675	371.785	657.72	535.463	615.704	649.462	558.226	441.137	381.358	590.076	681.289	522.869	500.095	592.747	676.055	550.385	406.519	547.566	355.563	645.109	739.775	589.69	268.473	1061.42	550.294	408.454
ENSCAFG00000000062	-	0	0	0	0	0	0	0	0	0	0	0	0	0	0	4.76648	0	0	0	0	0	0	0	0	0	0	5.12918	0	0	0	0	0	0	0	0	0	0	0	0	0
ENSCAFG00000000063	RDH5	1075.64	668.654	384.92	1497.96	877.493	953.928	1415.51	699.704	1053.18	1082.39	1371.55	1479.97	1917.02	1945.41	511.205	2015.95	1613.4	752.528	1035.14	952.458	780.142	1131.97	872.798	1505.25	688.559	531.725	1596.47	1579.97	1546.55	589.937	1350.17	480.01	1013.74	806.954	1419.17	359.325	1102.72	661.731	1013.93
ENSCAFG00000000064	CD63	3472.92	3026.83	1266.31	5053.66	2376.06	7502.36	5319.67	2146.86	2549.24	1656.83	4730.24	2173.73	1854.38	2150.75	1596.77	2002.5	1447.39	4100.75	3815.82	2547.16	3482.75	3514.95	3222.39	1194.07	4217.67	4846.22	2398.21	1915.07	1464.47	1484.1	4731.72	1925.6	4318.97	2131.35	4038.92	3804.56	7282.32	3312.1	1147.51
ENSCAFG00000000065	GDF11	167.72	62.6164	8.58103	15.5806	134.549	36.8762	316.186	34.5736	282.133	4.79843	8.09973	15.2811	19.4402	30.6948	190.659	14.6703	15.1987	119.72	102.786	120.37	137.319	172.519	321.275	57.8941	206.369	236.797	93.9614	17.5925	7.2419	134.918	125.484	152.225	186.237	69.5788	278.125	194.975	46.5689	163.135	51.8976
ENSCAFG00000000066	VPS4B	1577.69	2121.13	1916.02	971.559	998.392	1673.98	1773.57	2150.15	1558.01	1242.79	1294.16	1287.43	1359.74	1385.5	1482.38	1387.57	1246.3	1324.82	1690.97	1690.03	1943.06	1328.7	1129.82	1401.86	1349.34	2187.59	1347.95	1276.71	1332.51	1765.4	1217.36	1603.37	1714.53	1947.41	1526.83	1245.39	1250.33	1162.63	2105.7
ENSCAFG00000000067	KDSR	432.718	460.678	247.624	139.112	273.973	161.091	218.818	204.149	421.943	246.091	304.19	251.374	142.562	178.877	97.7128	125.92	192.907	139.454	375.669	402.31	701.184	317.798	240.956	283.268	153.785	252.184	321.401	160.008	242.201	171.955	184.152	401.12	434.873	302.308	213.691	256.223	132.677	238.959	361.361
ENSCAFG00000000068	BCL2	333.204	1318.3	1271.22	617.658	843.368	1229.53	2260.42	1187.03	2225.25	991.904	1079.96	1049.05	758.169	768.428	104.863	1190.74	1192.52	486.775	403.867	771.499	1129.45	469.131	695.026	1420.47	1594.4	871.96	393.409	981.829	1685.75	283.946	521.491	527.789	1404.46	1897.82	597.846	953.436	1117.65	1270.62	2659.27
ENSCAFG00000000069	-	1133.79	1380.92	747.775	1351.06	2072.83	1464.37	1744.26	1075.07	1431.59	1554.01	1817.04	1634.31	1863.02	1908.37	1514.55	1821.57	1584.17	1169.58	1441.73	1138.26	1368.04	1450.77	1454.31	1242.66	1549.75	1496.01	1318.09	1879.88	1572.3	1636.66	1458.55	1571.14	1283.5	1409.17	1186.72	1491.4	996.398	1917.41	1500.23
ENSCAFG00000000070	PHLPP1	322.022	142.005	277.045	541.981	295.423	314.418	90.0398	102.074	444.547	320.124	639.879	61.8883	154.442	148.182	104.863	133.256	65.4714	221.022	237.408	310.215	308.109	307.709	700.38	335.992	130.965	678.761	228.317	63.6681	78.8563	172.837	171.114	242.227	154.557	103.968	251.209	38.7908	238.995	109.14	186.447
ENSCAFG00000000071	-	686.534	272.829	96.843	1171.88	427.046	876.294	387.38	202.503	614.496	968.598	872.971	767.11	324.004	326	560.061	275.069	314.497	734.109	893.237	876.52	444.57	469.131	640.409	643.038	467.308	589.855	632.264	730.508	379.798	510.573	591.567	375.564	640.309	654.201	424.12	237.849	819.788	514.68	661.214
ENSCAFG00000000072	-	235.926	234.812	61.293	91.2575	314.922	267.837	416.696	128.416	312.271	78.1459	50.3983	96.2707	257.043	254.026	402.768	262.843	115.744	415.732	444.799	77.5538	308.967	242.132	585.792	301.876	530.806	362.462	525.13	68.6945	92.5354	478.828	442.453	552.234	341.754	255.922	501.603	256.223	40.4183	322.824	44.2091
ENSCAFG00000000073	ZCCHC2	910.161	4488.26	8251.27	2604.18	1416.66	1151.89	975.78	9812.32	1496.89	1694.53	1524.55	1470.8	1245.26	1200.27	1345.34	1366.79	1366.72	2665.42	1377.15	1408.89	1271.06	1467.93	2308.9	934.576	1871.21	1591.75	1017.77	1235.66	1271.36	855.365	737.421	691.126	1086.7	1053.28	1194.06	2516.3	1052.63	2566.51	1492.54
ENSCAFG00000000074	MMP19	53.6704	74.9161	9.80689	8.90317	84.8243	23.2902	32.4562	192.624	19.2553	42.5004	37.7987	0.764053	27.0003	22.2273	28.5989	15.8929	14.0296	57.8867	80.9553	88.8637	12.0154	34.302	61.0423	53.7588	20.8354	68.389	75.5204	0.837738	3.21862	70.5455	81.483	34.4452	14.3998	59.182	39.1495	20.4162	39.5396	17.2326	3.84427
ENSCAFG00000000075	TNFRSF11A	26.8352	19.0086	12.2586	302.708	58.4995	94.1312	21.9865	18.11	9.20907	172.744	305.09	133.709	9.72012	9.52597	23.8324	6.11264	50.2727	14.4717	4.54805	61.3968	6.0077	4.03553	44.9785	46.522	17.8589	14.5327	16.6847	39.3737	73.2237	42.3273	50.5195	21.1116	10.5598	75.9769	13.8655	4.08324	43.9329	8.04187	16.3381
ENSCAFG00000000076	PYM1	495.333	524.413	123.812	358.353	336.372	715.203	659.594	121.831	570.963	356.455	514.783	793.088	532.446	530.279	586.277	514.684	819.562	251.281	347.471	313.447	419.681	563.966	427.296	604.786	845.321	513.772	547.962	862.87	922.94	609.337	1126.1	843.351	635.51	573.426	577.455	332.784	571.128	672.071	551.653
ENSCAFG00000000078	DGKA	8588.38	3627.28	1521.29	3388.77	7119.39	2657.02	3712.57	999.342	4499.05	5900.7	3715.98	19083.8	18472.5	18665.6	4873.73	19098.3	18108.7	2652.27	4664.48	5077.35	5622.35	1736.29	5728.34	6843.91	4747.49	6828.64	6471.92	19319.1	17360.5	6002.54	4945.2	8651.29	8435.38	3708.47	6578.75	5291.88	2389.07	5367.38	5715.47
ENSCAFG00000000079	RELCH	551.24	629.519	1015.01	777.915	607.42	458.041	832.344	535.068	625.38	756.781	800.073	993.27	1285.22	1201.33	638.708	1459.7	1150.43	485.459	610.349	508.139	926.902	518.566	790.337	539.656	856.235	764.247	551.474	950.833	1105.6	541.437	489.713	550.012	662.389	810.953	607.633	689.046	389.245	791.55	1101.38
ENSCAFG00000000080	PMEL	450.608	326.5	153.233	57.8706	545.995	93.1608	447.058	90.5499	159.903	233.752	143.095	931.381	612.367	727.149	208.534	546.47	693.296	149.979	492.099	592.963	342.439	964.493	547.239	1116.53	341.303	531.725	514.592	566.311	636.483	379.182	312.08	337.785	865.906	229.53	779.728	388.928	77.3219	109.14	286.398
ENSCAFG00000000081	-	4.47253	33.5445	64.9706	17.8063	24.3748	11.6451	9.42277	85.6108	17.581	18.5082	10.7996	8.40459	3.24004	4.23376	15.4911	11.0027	1.16913	51.3087	9.0961	6.46282	9.44067	3.02665	10.7092	6.20294	7.93728	17.9521	5.26886	11.7283	12.0698	8.81819	7.33347	2.22227	8.63986	2.39927	4.89369	28.5827	37.7823	21.8279	8.64961
ENSCAFG00000000082	CDK2	611.619	909.057	268.464	370.595	1487.84	1440.11	1022.89	398.42	987.045	779.402	331.189	398.072	546.487	491.117	1599.15	432.775	398.674	744.634	1524.51	1151.19	1093.4	1740.32	1082.7	1468.03	1335.45	1910.62	1129.29	368.605	475.552	1001.75	616.826	1128.91	1774.05	950.911	2183.4	1004.48	898.867	971.918	642.954
ENSCAFG00000000083	PIGN	457.317	249.348	134.845	205.886	247.648	451.248	225.099	100.428	537.475	300.245	310.49	430.926	378.005	355.636	178.743	355.756	329.695	272.331	525.755	601.85	671.146	517.557	154.212	313.248	302.609	421.447	454.879	386.197	270.364	395.055	180.892	390.008	653.749	244.726	415.148	217.432	252.175	236.661	479.573
ENSCAFG00000000086	CDH20	3.3544	0	0	0	8.77493	0	0	0	0	0	0	0	0	0	0	0	0	0	5.45766	1.6157	0	83.7373	0	0	0.992161	1.70973	1.75629	0	0	1.76364	0	0	0	0.799757	0	4.08324	6.1506	0	0
ENSCAFG00000000087	RAB5B	1171.8	562.43	111.553	485.223	577.195	702.588	1167.38	135.002	1161.18	697.829	764.974	1055.16	862.93	1006.58	642.283	943.791	932.968	420.994	1000.57	1219.86	967.239	1032.09	717.515	908.73	767.932	968.559	910.635	808.417	888.34	920.619	793.645	1297.81	1024.3	1144.45	595.399	542.05	271.505	596.247	970.678
ENSCAFG00000000088	SUOX	333.204	432.724	78.4551	287.127	281.773	253.281	211.489	409.944	252.831	282.422	204.293	110.788	204.122	197.928	232.366	139.368	167.186	230.231	190.109	338.49	178.514	362.189	279.509	186.088	439.527	296.637	230.952	78.7474	222.89	240.737	286.82	343.341	221.756	430.269	274.862	447.115	188.033	332.015	223.929
ENSCAFG00000000093	CCBE1	0	1.11815	0	0	0	0	4.1879	0	0	2.74196	0	0	0	1.05844	0	0	0	1.31561	0	3.23141	0	0	0	0	0	0	0	0	0	0	0	15.5559	3.83994	0	0	0	0.878658	0	7.68854
ENSCAFG00000000094	LMAN1	630.627	610.51	671.772	254.853	448.496	881.146	939.136	806.717	799.515	516.86	830.672	583.737	460.086	459.363	780.511	502.459	467.653	511.771	724.959	849.86	769.844	648.712	596.501	429.037	675.661	773.651	774.523	488.401	507.738	663.128	573.64	523.344	807.347	1018.89	478.766	527.759	639.663	588.206	1099.46
ENSCAFG00000000097	ERBB3	45.8435	109.579	69.8741	539.755	123.824	34.9353	20.9395	85.6108	131.439	498.351	746.975	187.193	106.921	113.253	50.048	116.14	137.958	69.7272	54.5766	150.261	31.755	121.066	61.0423	36.1838	60.5218	29.9202	21.9536	100.529	164.15	102.291	41.5563	154.448	111.358	46.3859	66.0648	105.143	36.025	64.335	74.0022
ENSCAFG00000000098	RAX	0	0	0	0	0	0	0	0	0	0	1.79994	0	0	0	0	0	0	0	0	0	0	0	1.07092	0	0	0	0	0	0	0	0	1.11113	0	9.59708	0	0	0	0	0
ENSCAFG00000000100	SEC11C	2207.2	3304.14	3562.35	1244.22	2883.05	2107.76	1885.6	4124.14	1789.07	1752.11	2412.82	1493.72	1775.54	1786.65	2658.5	1646.74	1280.2	1485.32	3977.73	2400.13	3506.78	2505.06	4365.06	1872.25	4131.36	4566.68	3861.2	1567.41	1118.47	3454.09	1441.43	3087.84	2762.83	2071.37	2212.76	4566.08	3445.22	4659.69	1355.11
ENSCAFG00000000101	-	0	2.2363	0	2.22579	0.974992	0	1.04697	0	0	0	36.8988	0	0	0	0	0	0	0	0	0	2.57473	0	0	0	0	0.854863	0	0	0	0	0	3.3334	0.959984	2.39927	0	2.04162	0	0	0
ENSCAFG00000000102	PA2G4	3841.91	2232.95	1835.11	2085.57	3421.25	6897.78	2403.85	3175.83	3370.52	2931.84	2059.13	2158.45	1704.26	1964.47	4684.26	1712.76	1560.79	3504.78	4432.53	3933.43	3365.17	4821.45	3282.36	4299.67	3033.03	4111.89	2466.71	2522.43	2111.42	3378.25	3308.21	3922.31	4595.44	3261.41	3504.7	3772.91	11358.4	4363.29	2341.16
ENSCAFG00000000103	ZNF532	1259.02	3683.19	26.9689	3359.83	141.374	24.2606	1640.61	29.6345	5180.52	23.3067	2792.61	4.58432	0	0	44.0899	0	4.67653	261.806	1726.44	770.691	1434.98	1.00888	114.588	2784.09	637.959	3359.61	2139.16	0.837738	2.41397	101.409	532.899	2841.17	2101.41	864.537	13.8655	3878.06	26.3597	47.1024	136.472
ENSCAFG00000000105	MALT1	3638.41	854.267	869.135	1630.39	2240.53	436.691	3345.08	989.464	1662.66	2173.69	1780.14	2498.45	2530.47	2225.9	2073.42	2090.52	3300.46	389.42	1143.38	2095.57	4728.92	1139.03	1824.84	2775.81	3137.21	1477.2	2334.11	3099.63	2425.23	2380.91	2231	2954.51	1800.93	2021.78	2371.81	1492.42	245.146	1902.48	7284.89
ENSCAFG00000000107	ALPK2	2817.7	164.368	44.131	186.967	149.174	18.4381	71.1942	49.3909	19.2553	661.498	213.293	1025.36	2683.83	2417.48	183.509	1777.56	1627.43	14.4717	10.0057	59.7811	42.9121	8.07107	229.176	470.389	123.028	18.807	368.821	1313.57	943.057	63.491	980.241	433.343	14.3998	953.31	192.485	58.1861	13.1799	341.205	250.839
ENSCAFG00000000108	ESYT1	1453.57	3195.68	544.282	5576.72	2791.4	2086.41	2378.72	2377.35	8062.96	3274.59	4226.26	2351.76	966.612	888.032	2246.2	946.236	1011.3	4529.64	4426.16	3390.56	2912.02	3813.58	1196.21	1840.21	2557.79	1425.91	810.527	1936.01	1136.17	1691.33	2043.59	4362.31	4319.93	1805.85	2875.04	994.269	4228.98	2929.54	1176.35
ENSCAFG00000000109	SMARCC2	5645.46	4465.89	1994.48	4033.14	5777.8	4953.05	5211.84	2001.98	5993.43	3561.12	3301.99	5058.8	4897.86	5010.66	5978.36	4737.29	4903.34	3873.15	4498.93	5394.84	4565.85	3738.92	7971.91	5572.31	6817.14	7001.33	5220.57	4621.8	5675.24	5876.44	5783.66	5885.68	6165.02	6609.99	6258.21	6169.77	3200.07	5600.59	6600.61
ENSCAFG00000000110	MYL6B	146.475	111.815	122.586	312.724	462.146	68.9002	122.496	154.758	305.574	356.455	145.795	85.574	89.6411	74.0909	184.701	84.3544	59.6258	232.863	593.066	66.2439	307.251	416.669	170.276	220.204	132.95	284.669	201.095	124.823	65.1771	193.118	382.97	278.895	204.477	182.345	269.969	236.828	57.9914	269.977	130.705
ENSCAFG00000000111	RNF41	839.718	665.3	307.691	516.384	838.493	662.8	760.103	329.272	765.19	749.241	685.777	956.595	1018.45	1062.67	1087.95	1044.04	1076.77	585.445	804.096	709.294	721.782	676.961	737.862	968.692	907.827	747.15	595.382	1043.82	983.29	1077.58	924.017	886.685	825.586	800.556	836.005	1081.04	570.249	876.564	888.026
ENSCAFG00000000113	ANKRD52	1223.24	616.101	468.279	1532.46	1186.57	862.708	1109.79	1387.88	1146.95	1139.28	958.468	1741.28	1629.74	1527.33	813.877	1607.62	1563.13	877.51	1161.57	1550.27	1132.88	1250.01	1008.8	1003.84	934.615	1071.14	818.43	1256.61	1686.56	779.528	994.093	938.909	1251.82	815.752	889.836	1248.45	996.398	1000.64	787.114
ENSCAFG00000000115	CS	4352.89	1989.19	1928.28	2707.68	3055.62	3217.93	2530.54	5293.05	3631.72	2852.32	2130.23	2098.09	1598.42	1726.32	3309.13	1322.77	1429.85	3799.48	3877.67	4079.65	3142.88	3902.36	3177.41	4362.73	2614.34	2385.07	2316.54	2129.53	1848.29	3670.13	2288.04	2408.94	4165.37	3105.46	1792.72	3709.62	2171.16	3451.11	2439.19
ENSCAFG00000000116	NEDD4L	1174.04	2376.07	1712.53	1152.96	1217.76	325.092	949.605	1476.79	389.293	1083.76	1557.85	291.104	468.726	530.279	1351.3	481.676	358.924	2310.21	1218.88	2125.46	2851.94	224.981	3012.49	775.367	2006.15	1030.96	754.326	316.665	361.291	972.647	1586.47	1966.71	1025.26	3037.48	1078.24	1724.15	622.09	1149.99	4111.45
ENSCAFG00000000118	-	1711.86	1253.45	737.968	2065.54	2033.83	2114.56	985.202	1914.72	1901.26	1682.19	1798.14	1434.13	1391.06	1587.66	1379.9	1341.11	1318.78	2095.76	2264.02	1663.37	1806.6	1868.45	1718.82	1868.12	1294.77	1349.83	1473.53	1564.9	1377.57	1488.51	2041.15	1904.48	2124.44	1489.95	1870.2	1876.25	3468.06	2042.64	1629.01
ENSCAFG00000000119	PAN2	1111.42	843.086	718.354	1930.88	1541.46	1364.42	1237.52	1857.1	966.953	1189.33	1246.46	1458.58	1840.34	1876.62	1746.92	1678.53	1351.52	626.229	1056.97	937.916	974.964	1397.3	1319.37	1502.14	1652.94	1006.17	1344.44	1211.37	1645.52	1499.97	1303.73	1484.48	1401.58	887.73	1371.05	1022.85	1488.45	953.536	1167.7
ENSCAFG00000000120	IL23A	72.6787	36.899	80.9068	81.2414	52.6496	79.5749	35.5971	79.0254	38.5107	44.5569	74.6975	100.091	152.282	117.487	22.6408	138.146	140.296	56.5711	25.4691	46.0476	33.4715	50.4442	73.8933	39.2853	31.7491	35.9042	27.2225	56.9662	120.698	36.1546	22.0004	97.7799	48.9592	37.5886	46.49	50.0197	43.9329	51.6978	75.9243
ENSCAFG00000000121	STAT2	1893	1321.65	587.187	2478.42	1648.71	3268.39	896.21	734.278	1481.82	1950.22	2449.72	2947.72	1963.46	1536.86	1017.64	1612.51	2318.39	784.102	1756.46	1030.01	915.745	931.2	1335.43	1582.78	1277.9	1678.95	1055.53	2472.17	2525.01	1810.38	1496.03	1631.15	1434.22	1505.94	1910.99	1279.07	1251.21	1329.21	2821.69
ENSCAFG00000000122	APOF	20.1264	13.4178	6.1293	15.5806	26.3248	85.3974	11.5167	14.8173	32.6504	18.5082	5.39982	15.2811	14.0402	13.7597	26.2156	24.4506	11.6913	9.20925	20.0114	20.1963	10.2989	39.3465	21.4184	34.1162	33.7335	34.1945	26.3443	10.0529	9.65587	14.1091	14.6669	6.66681	27.8395	43.1869	40.7807	14.2913	18.4518	20.6791	47.0923
ENSCAFG00000000123	ATP8B1	71.5605	61.4983	64.9706	722.27	58.4995	5.82255	327.703	3.29272	1.67438	126.816	388.787	2.29216	0	1.05844	32.1737	0	0	64.4648	65.4919	5.65497	60.9352	0	208.829	26.8794	28.7727	312.025	43.0291	0	2.41397	45.8546	496.232	203.338	13.4398	921.32	14.6811	3.06243	9.66524	28.721	1848.13
ENSCAFG00000000124	TIMELESS	725.669	716.735	429.051	582.045	981.817	1762.29	648.077	536.714	781.097	952.831	593.98	701.401	909.371	1115.6	1002.15	1113.72	863.989	557.818	780.446	1168.96	892.572	729.423	565.444	1109.29	917.749	1065.16	767.498	639.194	869.833	748.665	690.161	847.796	1326.7	830.147	1144.31	781.94	1498.11	816.825	865.922
ENSCAFG00000000125	NARS	894.507	2904.96	3985.27	1302.09	1929.51	1551.71	1379.91	3429.37	1561.36	998.759	1106.96	756.413	858.61	855.22	1468.08	806.868	789.165	2652.27	1470.84	1389.51	1411.81	1323.66	1247.62	1108.26	1269.97	1917.46	949.274	655.111	656.599	1025.56	1054.39	1176.69	1314.22	1433.16	1096.19	1758.85	1337.32	2055.27	1129.25
ENSCAFG00000000126	FECH	591.493	619.456	440.084	427.352	257.398	913.17	511.97	408.298	657.193	357.826	757.775	449.263	373.685	350.344	319.354	478.008	485.19	388.104	522.116	1166.54	701.184	507.468	395.169	309.113	653.834	560.79	446.975	492.59	447.389	468.246	447.342	344.452	560.631	607.015	476.319	541.029	972.674	689.303	824.596
ENSCAFG00000000127	ONECUT2	0	0	0	0	4.87496	0	0	0	3.34875	0	0	0	0	0	0	0	0	0	3.63844	1.6157	4.29121	0	0	3.10147	0	5.12918	0	0	0	4.4091	0	0	0	0.799757	0.815615	0	0	1.14884	17.2992
ENSCAFG00000000128	MIP	6.7088	3.35445	0	3.33869	5.84995	6.79298	1.04697	0	1.67438	1.37098	0.89997	0	5.40007	4.23376	0	1.22253	0	6.57804	1.81922	9.69423	0.858243	2.01777	5.35459	5.16912	0	0.854863	0	1.67548	1.60931	0.881819	8.96313	7.77794	0	0	4.07807	0	0.878658	2.29768	2.8832
ENSCAFG00000000130	SPRYD4	304.132	313.082	229.236	301.595	202.798	424.076	276.401	291.406	286.318	282.422	364.488	319.374	349.924	359.87	154.911	306.854	257.209	423.626	257.42	270.63	244.599	271.39	240.956	282.234	247.048	180.376	269.59	283.156	255.076	333.328	369.933	251.116	382.074	282.314	199.826	247.036	373.43	327.419	323.88
ENSCAFG00000000131	GLS2	20.1264	20.1267	26.9689	61.2093	56.5495	35.9057	34.5501	47.7445	65.3007	42.5004	74.6975	35.1465	47.5206	48.6883	32.1737	58.6813	49.1036	48.6775	130.984	16.9649	25.7473	236.079	25.702	26.8794	48.6159	10.2584	21.9536	33.5095	26.5536	29.1	82.2978	55.5567	33.5994	41.5873	38.3339	41.8532	55.3554	56.2931	36.5206
ENSCAFG00000000132	-	906.806	611.629	490.344	1000.49	935.017	768.577	535.004	595.983	792.818	865.089	629.079	501.219	551.887	626.597	902.056	557.473	495.712	1372.18	950.543	799.774	755.253	578.09	715.373	721.608	527.829	950.607	677.927	644.221	732.237	945.31	739.051	810.017	760.307	764.567	787.068	867.688	1493.72	738.704	543.003
ENSCAFG00000000133	WDR7	792.757	1232.2	894.878	589.835	1237.26	375.555	996.719	775.437	1028.9	792.427	831.572	547.062	462.246	495.35	589.852	496.346	611.456	874.879	780.446	943.571	1237.59	668.89	944.549	540.689	1358.27	818.104	656.852	584.741	599.469	800.692	547.566	617.791	727.668	855.74	713.663	895.25	350.584	989.15	1098.5
ENSCAFG00000000134	RBMS2	3.3544	6.70891	8.58103	58.9835	744.894	117.421	398.897	153.112	0.837189	164.518	40.4986	132.181	263.523	231.799	13.1078	187.047	307.482	27.6278	77.3169	25.0434	4.29121	125.102	22.4893	35.15	44.6472	371.865	12.294	214.461	207.601	10.5818	152.373	7.77794	10.5598	48.7852	62.8023	7.14567	112.468	8.04187	58.6251
ENSCAFG00000000135	BAZ2A	2591.83	4095.79	3946.05	5280.69	3164.82	1854.48	4347.04	5551.53	2004.23	3847.66	3428.89	4727.2	5401.15	4903.76	2402.31	5542.94	5300.85	2489.13	2341.34	2919.58	1856.38	2354.73	3482.62	1817.46	4227.6	2648.36	2039.93	3699.45	4674.25	2587.26	2184.56	2626.72	2471.96	2353.68	2001.52	4689.6	2043.76	3588.97	3377.19
ENSCAFG00000000136	ATP5F1B	18743.3	14152.4	9604.62	12839.5	12956.7	20304.2	10880.2	22668.8	14427.3	12619.2	11481.8	8626.93	7958.62	7856.81	18778.7	7201.91	8628.2	18286.9	18666.1	15853.3	15420.9	22414.4	13380	18689.5	11950.6	15511.5	10656.3	10223.8	8450.5	17041.2	16090.5	16145.9	17034.9	15311.3	11796.2	17754.9	22036.7	16783.4	10269
ENSCAFG00000000137	TXNL1	1473.7	2501.3	2734.9	2128.97	1936.33	1172.27	1310.81	4749.75	1779.86	2124.33	2145.53	1059.74	1068.13	1295.53	2031.71	1092.94	1199.53	2811.45	2018.43	1757.89	2294.94	1657.6	1735.96	1756.47	1553.72	2573.14	1268.04	1336.19	1371.94	1653.41	1808.92	1988.93	1262.38	1729.07	1240.55	3233.92	1774.89	2070.21	2179.7
ENSCAFG00000000140	TCF4	54.7885	51.4349	39.2275	41.1772	678.594	39.7874	340.267	42.8054	0	120.646	177.294	38.9667	8.6401	26.461	104.863	6.11264	65.4714	90.7769	15.4634	51.7025	9.44067	2.01777	272.013	54.7926	109.138	111.132	140.503	34.3473	74.833	62.6092	228.152	81.1128	11.5198	106.368	10.603	17.3538	24.6024	37.9117	210.474
ENSCAFG00000000141	NACA	10459	5843.46	7312.26	7376.28	11624.8	12546.6	5074.68	26779.7	10543.6	12324.4	10439.7	11901.7	16405.4	20402.5	11527.7	17315.9	14295	11891.8	8767.73	7820.01	10976.1	17392.1	7754.51	13888.4	7597.97	8057.94	6098.71	19754.7	15398.7	9174.45	9811.37	8804.63	10192.2	8307.07	5768.84	10820.6	17983.5	11274.7	9094.58
ENSCAFG00000000142	-	563.539	303.019	156.91	257.079	349.047	327.033	395.756	128.416	342.41	299.559	213.293	181.845	201.962	167.234	452.816	239.615	159.002	428.888	387.494	395.848	524.386	462.069	227.035	378.379	313.523	485.562	628.751	174.25	185.876	405.637	323.488	503.344	623.03	454.262	522.809	242.953	496.442	346.949	309.464
ENSCAFG00000000143	HSD17B6	6.7088	1.11815	11.0327	16.6934	25.3498	64.0481	10.4697	14.8173	2.51157	21.2502	23.3992	2.29216	0	4.23376	9.53296	0	0	9.20925	38.2036	16.157	7.72418	14.1244	9.63826	5.16912	25.7962	25.6459	30.735	1.67548	0	12.3455	44.0008	22.2227	11.5198	37.5886	1.63123	0	3.51463	24.1256	5.76641
ENSCAFG00000000144	CCDC68	0	1.11815	0	10.0161	1.94998	0.970425	5.23487	0	0	0	0	0	0	0	0	0	0	6.57804	0	0	5.14946	0	0	0	0.992161	0	0	0	0	3.52728	4.07415	3.3334	0	25.5922	1.63123	1.02081	0	1.14884	4.80534
ENSCAFG00000000145	RAB27B	0	2.2363	1.22586	218.128	0.974992	0	0	0	0	14.3953	0	19.1013	5.40007	19.0519	2.38324	4.89011	14.0296	0	0	0	6.86594	1.00888	2.14184	28.947	4.9608	0	53.5668	20.9435	21.7257	8.81819	17.9263	48.8899	0	362.29	0	5.10405	7.90792	0	78.8075
ENSCAFG00000000147	C1H18orf54	131.94	112.933	155.684	122.419	268.123	273.66	107.838	79.0254	100.463	143.953	149.395	112.316	192.242	262.493	106.054	160.151	134.45	147.348	112.792	216.504	204.262	161.421	107.092	144.735	181.565	208.586	220.414	72.8832	172.196	155.2	92.8906	176.67	300.475	155.953	298.515	59.207	304.894	128.67	130.705
ENSCAFG00000000148	RDH16	1.11813	0	1.22586	60.0964	2.92498	18.4381	7.32882	9.87817	0.837189	4.79843	53.9982	0	16.2002	19.0519	0	23.228	1.16913	13.1561	0	14.5413	0	2.01777	5.35459	8.27058	0.992161	0	3.51258	0	0.804656	0	24.4449	7.77794	0	5.5983	0	1.02081	2.63597	4.59536	5.76641
ENSCAFG00000000149	STARD6	26.8352	46.9623	33.0982	47.8545	59.4745	135.86	15.7046	52.6836	65.3007	27.4196	70.1977	57.304	76.6809	79.3831	34.557	81.9094	75.9936	61.8336	65.4919	75.1303	33.4715	73.6485	17.1347	59.9617	18.8511	47.0174	37.7602	36.0227	61.9585	17.6364	61.1123	25.5561	26.8796	27.9915	35.8871	1.02081	172.217	26.4233	26.9099
ENSCAFG00000000150	POLI	308.605	276.183	349.37	380.611	620.095	397.874	349.689	161.343	570.963	401.697	359.088	618.119	631.808	545.097	353.911	731.072	595.089	274.962	335.646	418.467	524.386	264.328	297.715	448.679	406.786	282.105	234.464	564.636	490.84	336.855	491.343	507.789	283.195	202.338	322.983	340.95	387.488	488.257	527.626
ENSCAFG00000000153	-	52.5523	311.964	52.712	65.6609	84.8243	196.026	70.1473	246.954	107.997	46.6133	99.8967	103.147	286.203	287.896	22.6408	330.082	114.575	114.458	44.5709	143.798	70.3759	120.057	96.3826	48.5897	77.3885	95.7446	116.793	84.6116	115.066	37.9182	65.1864	84.4462	57.599	38.3883	2.44684	538.987	123.012	114.884	74.0022
ENSCAFG00000000156	MYO1A	63.7336	40.2534	29.4207	38.9514	196.948	43.6691	43.9729	167.929	56.0916	76.0894	47.6984	49.6635	74.5209	61.3896	83.4134	67.239	98.2072	43.4151	43.6613	126.833	23.1725	59.5241	25.702	360.804	110.13	42.7431	86.9363	56.1285	107.019	57.3183	44.8157	82.224	238.076	73.5776	102.767	71.4567	130.92	33.3163	66.3137
ENSCAFG00000000157	DCC	0	426.015	0	1.1129	195.973	0	0	474.152	380.084	2.74196	0	22.9216	2.16003	8.46753	0	4.89011	0	9.20925	262.877	1.6157	4.29121	0	0	36.1838	9.92161	816.394	454	5.02643	49.084	0	165.411	285.562	0.959984	102.369	9.78738	369.533	3.51463	0	11.5328
ENSCAFG00000000158	HSD17B4	2351.43	2114.42	437.632	1385.56	1607.76	3445.98	1836.39	612.447	1429.08	1479.97	1545.25	1694.67	1205.29	1314.58	1916.13	1188.3	1349.18	1598.46	1306.2	2642.48	2143.89	2278.06	1214.42	2277.51	1842.44	2524.41	952.786	1898.31	1522.41	1480.57	1564.47	1527.81	1082.86	1896.22	975.475	1235.18	1537.65	2434.39	1423.34
ENSCAFG00000000159	NEMP1	424.891	403.652	102.972	169.16	400.722	316.359	409.367	79.0254	539.987	413.351	372.588	426.342	284.043	287.896	244.282	293.407	346.063	206.55	339.285	735.953	562.149	449.962	235.602	612.023	390.911	500.095	755.204	326.718	364.509	465.601	89.6313	422.231	1512.94	425.471	367.027	263.369	171.338	261.935	264.294
ENSCAFG00000000160	NAB2	1502.77	1187.48	636.222	602.077	1867.11	473.568	2769.25	414.883	389.293	1205.78	1252.76	1266.8	1528.22	1414.08	624.409	1424.24	1471.94	555.186	1079.71	1931.57	2021.16	831.32	1210.14	2473.94	1656.91	2254.27	1843.22	1966.17	1456.43	1646.36	1749.44	1031.13	3374.34	2481.64	3285.3	3093.05	710.834	966.174	3653.02
ENSCAFG00000000162	MEX3C	647.399	767.051	657.061	264.869	599.62	969.455	1067.91	1055.32	450.407	315.325	366.288	599.782	487.086	606.487	471.882	426.662	496.881	310.483	375.669	441.895	774.135	763.725	424.083	356.669	688.559	1241.26	760.473	576.364	560.041	770.71	627.419	821.129	444.473	625.41	775.65	1115.74	664.265	742.15	1028.34
ENSCAFG00000000163	STAT6	4158.34	2619.83	1219.73	3343.14	2613.95	3870.06	2624.76	3447.48	2883.28	3576.89	4083.16	4555.29	5570.71	5737.81	4165.9	5777.67	4395.94	3494.25	3864.93	3556.17	2927.47	3996.19	5267.84	3065.29	3537.05	3124.52	2973.4	4889.88	4880.24	3388.83	3865.55	3888.97	2426.84	3423.76	3052.85	3054.26	3560.32	2875.54	4505.48
ENSCAFG00000000164	SMAD4	759.213	1705.18	2177.13	629.899	1217.76	742.375	2094.99	1702.34	807.887	671.095	853.171	1156.01	1370.54	1248.96	1017.64	1320.33	1554.95	988.021	1022.4	800.581	1404.94	1059.33	846.025	751.589	1430.7	1578.08	1026.55	1302.68	1268.14	1104.04	968.018	1173.36	827.506	1342.79	1256.86	1481.19	544.768	1186.75	2021.12
ENSCAFG00000000165	TNFAIP8	2197.13	1733.13	773.518	938.172	1106.62	1301.34	1936.9	459.335	1139.41	1469.01	1048.46	2975.22	3059.68	2817.57	2684.72	2821.59	3676.92	952.5	892.328	2064.06	1995.41	1496.17	814.968	2183.43	1325.53	2203.84	889.56	3480.8	3297.48	1798.91	2639.23	1442.25	887.025	2672.79	1356.37	779.899	1181.79	1009.83	2164.32
ENSCAFG00000000166	ELAC1	241.517	494.223	243.946	228.144	283.723	272.689	271.166	187.685	312.271	287.22	283.491	312.498	300.244	392.682	222.833	325.192	328.526	230.231	287.437	231.046	473.75	236.079	194.907	238.813	257.962	404.35	335.451	331.744	354.853	271.6	273.783	230.005	218.876	360.69	203.904	406.282	275.02	283.763	441.13
ENSCAFG00000000167	DMXL1	1323.87	1087.96	845.844	1087.3	933.067	2143.67	1329.66	1595.32	896.629	1364.13	1318.46	2053.78	1480.7	1586.6	890.14	1503.71	1651.98	655.173	598.524	2156.16	1318.26	1162.23	622.203	613.057	1295.76	1114.74	577.819	1584.16	1624.6	818.328	933.795	488.899	565.431	1486.75	563.59	730.9	1075.48	1207.43	1047.56
ENSCAFG00000000168	ME2	475.207	514.349	281.948	500.803	909.667	1079.11	363.3	986.171	215.995	897.992	633.579	731.199	643.688	891.207	753.104	501.236	564.691	476.25	540.309	528.335	666.854	472.158	147.787	955.253	300.625	727.488	930.833	741.398	519.003	722.21	518.232	514.455	356.154	515.843	370.289	584.924	473.597	226.321	775.581
ENSCAFG00000000172	MC5R	315.314	1058.89	1306.77	290.466	401.697	430.869	407.273	1045.44	248.645	351.656	302.39	408.005	523.806	551.448	262.156	508.572	481.683	822.255	312.906	301.329	479.758	292.576	368.396	242.948	266.891	576.177	438.194	376.982	498.887	347.437	257.486	400.008	356.154	311.105	313.196	605.34	367.279	434.261	598.745
ENSCAFG00000000173	FAM210A	215.8	197.913	121.36	188.08	214.498	179.529	141.341	207.442	323.155	255.002	210.593	238.385	147.962	153.474	150.144	151.593	205.767	176.291	300.171	204.387	415.389	343.02	149.928	248.118	189.503	303.476	275.737	258.023	225.304	231.918	209.411	254.45	141.118	302.308	175.357	248.057	130.041	196.451	579.524
ENSCAFG00000000175	-	65.9699	77.1524	9.80689	40.0643	59.4745	131.007	29.3153	64.2081	48.5569	45.9278	31.4989	48.8994	23.7603	15.8766	67.9223	28.1181	18.7061	31.5746	36.3844	84.8245	63.5099	43.382	20.3474	34.1162	34.7256	76.0828	25.4662	50.2643	22.5304	52.9092	26.8894	31.1118	21.1197	56.7827	16.3123	16.333	65.8993	56.2931	24.0267
ENSCAFG00000000178	LRP1	88.3325	152.069	22.0655	62.3222	152.099	8330.13	205.207	345.736	82.0445	82.9443	399.587	19.1013	16.2002	22.2273	38.1318	23.228	18.7061	67.096	115.521	808.66	29.1802	44.3909	198.12	69.2661	974.302	111.987	97.474	10.8906	25.749	52.9092	937.87	112.225	36.4794	186.343	25.2841	23.4786	395.396	31.0187	83.6129
ENSCAFG00000000184	MOXD1	4.47253	1.11815	0	0	0	0.970425	2.09395	0	0	2.05647	1.79994	0	0	2.11688	1.19162	0	0	5.26243	3.63844	1.6157	0	0	5.35459	1.03382	0	0	7.9033	0	0	0	3.25932	0	3.83994	3.99878	2.44684	0	0	0	0
ENSCAFG00000000185	STX7	431.599	541.185	701.192	263.756	545.021	294.039	545.473	721.107	591.892	540.852	537.282	500.455	517.326	529.221	376.552	511.017	606.78	465.725	320.183	522.68	534.685	272.399	624.345	329.79	542.712	548.822	475.954	546.205	479.575	441.792	596.456	326.674	311.995	572.626	302.593	678.838	202.97	441.154	847.662
ENSCAFG00000000189	SLC18B1	174.429	29.0719	111.553	176.951	106.274	167.884	103.65	13.1709	138.973	170.002	359.988	273.531	216.003	229.682	123.928	226.168	316.835	98.6706	141.899	123.601	225.718	99.8795	101.737	156.107	89.2945	224.829	180.02	274.778	236.569	127.864	240.375	185.559	93.1185	181.545	148.442	26.541	89.6231	83.8653	141.277
ENSCAFG00000000190	RPS12	11015.8	7288.11	15448.3	10092.9	20824.9	12352.5	6033.71	51318.8	9391.58	20872.5	13526.5	12721.5	19504	21957.4	12613.3	21196.2	15058.4	13517.9	11905	8741.77	16488.6	22773.5	8231.07	20743.7	12083.5	13403.4	6457.87	18646.4	16311.2	13352.5	13656.6	9747.98	13949.5	7621.68	4990.75	11951.6	18456.2	12918.7	15918.2
ENSCAFG00000000192	SEMA6A	15.6539	15.6541	6.1293	8.90317	22.4248	4.85213	21.9865	13.1709	1.67438	6.16941	5.39982	0	0	3.17532	21.4492	0	0	31.5746	2.72883	12.9256	3.43297	0	126.368	1.03382	6.94512	8.54863	7.9033	0	0	3.52728	59.4826	4.44454	2.87995	27.9915	0.815615	0	3.51463	17.2326	14.416
ENSCAFG00000000194	INHBC	2.23627	0	1.22586	4.45159	4.87496	2.91128	3.14092	1.64636	2.51157	2.74196	2.69991	6.87648	1.08001	0	0	7.33517	4.67653	6.57804	1.81922	3.23141	0	8.07107	1.07092	1.03382	0	2.56459	5.26886	7.53964	4.02328	3.52728	9.77796	3.3334	1.91997	10.3968	0.815615	11.2289	2.63597	4.59536	1.92214
ENSCAFG00000000195	SHMT2	1647.01	1266.86	269.689	1116.24	1737.44	5991.41	604.104	1853.8	1845.16	2324.5	1171.76	1011.61	524.886	605.428	2675.19	465.783	562.353	1990.51	2871.64	2702.27	1411.81	2905.58	728.224	1496.98	1357.28	1928.57	875.51	1170.32	749.939	1833.3	1335.51	983.354	3281.23	1117.26	1900.38	611.465	4299.27	1653.18	415.181
ENSCAFG00000000197	COMMD10	759.213	518.822	262.334	475.207	535.271	1022.83	441.823	177.807	238.599	561.416	370.788	600.546	529.206	607.545	1060.54	529.354	571.706	561.764	390.223	894.292	770.702	414.651	369.467	726.778	469.292	776.215	542.693	974.29	652.576	715.156	809.126	377.786	251.516	561.429	244.684	279.702	1240.66	556.038	675.63
ENSCAFG00000000199	LVRN	0	0	0	0	0.974992	0	0	0	0	0	0	0	0	0	0	0	0	0	0	0	0	0	0	0	3.96864	0	0	0	0	0	2.44449	0	0	2.39927	0	0	0	0	0
ENSCAFG00000000200	NDUFA4L2	4.47253	4.4726	8.58103	10.0161	27.2998	6.79298	15.7046	14.8173	10.0463	4.79843	0.89997	7.64053	2.16003	0	13.1078	1.22253	1.16913	42.0994	15.4634	0.807852	4.29121	9.07995	14.9928	3.10147	10.9138	13.6778	3.51258	4.18869	2.41397	11.4637	43.186	12.2225	3.83994	13.5959	4.89369	3.06243	24.6024	4.59536	5.76641
ENSCAFG00000000203	AP3S1	635.1	775.997	413.115	389.514	672.744	1208.18	244.992	912.085	281.295	574.441	569.681	382.027	170.642	207.454	375.36	127.143	230.319	536.768	451.167	763.42	369.903	659.81	244.169	786.739	351.225	768.522	411.85	268.914	403.133	208.991	497.861	398.897	275.515	122.363	310.749	338.909	731.922	434.261	498.794
ENSCAFG00000000204	ATG12	1109.19	1406.63	751.453	1322.12	1256.76	1740.94	1189.36	885.743	560.079	1095.41	1047.56	904.639	986.052	1071.14	1149.91	875.33	980.902	1297.19	696.762	1245.71	1173.22	1281.28	662.898	949.05	1174.72	1854.2	749.935	1065.6	1046.05	729.265	1275.21	515.566	589.43	1232.42	613.342	635.964	916.44	1524.51	1588.64
ENSCAFG00000000206	CDO1	112.931	195.676	74.7775	87.9188	872.618	107.717	149.717	77.379	252.831	122.017	95.3968	126.069	56.1607	83.6168	704.247	22.0055	37.4123	51.3087	101.876	249.626	231.725	32.2843	313.779	676.12	139.895	834.346	638.411	125.661	26.5536	336.855	972.092	394.453	91.1985	84.7742	384.155	356.263	79.0792	128.67	846.7
ENSCAFG00000000207	TBPL1	156.539	169.959	371.436	56.7577	130.649	153.327	192.643	344.09	118.881	126.13	140.395	192.541	207.363	201.104	222.833	226.168	271.239	159.189	122.797	142.182	193.105	163.439	116.73	133.363	190.495	284.669	114.159	230.378	214.038	181.655	157.262	171.115	126.718	143.956	176.988	205.183	130.92	102.247	377.7
ENSCAFG00000000209	TMED7	1682.79	2379.43	1296.96	1443.43	1283.09	2585.21	1631.19	1338.49	1220.62	1578	1659.54	1708.42	1409.42	1481.82	1165.4	1222.53	1326.97	2276	945.995	3132.85	1610.06	1830.11	967.039	1286.08	1761.09	1482.33	860.581	1909.21	1334.92	1173.7	1854.55	1048.91	833.266	1778.66	645.967	1015.71	1603.55	1834.7	2019.2
ENSCAFG00000000210	FEM1C	402.528	1713.01	574.929	654.383	646.42	414.372	311.998	1857.1	883.234	462.706	305.09	353.757	756.009	640.357	345.57	850.879	717.848	1070.9	151.905	755.342	518.378	379.34	391.956	379.413	488.143	281.25	253.784	486.726	634.069	360.664	232.227	243.338	244.796	332.699	305.856	894.229	720.499	607.736	530.509
ENSCAFG00000000211	-	0	0	0	0	0	0	1.04697	0	0	0	1.79994	0	0	0	0	0	0	0	0	2.42356	0	0	0	0	2.97648	0	0	0	0	0	0.81483	0	0	0	0	0	0	0	0
ENSCAFG00000000212	SLC2A12	3.3544	7.82706	28.1948	6.67738	15.5999	3.8817	7.32882	16.4636	7.5347	8.22588	0.89997	1.52811	0	0	13.1078	7.33517	8.18393	15.7873	2.72883	4.84711	2.57473	0	9.63826	2.06765	16.8667	0.854863	0.878144	0.837738	6.43725	0	12.2225	10.0002	1.91997	5.5983	3.26246	9.18729	6.1506	5.7442	2.8832
ENSCAFG00000000214	CCDC112	147.594	263.884	87.0361	360.578	317.847	148.475	196.831	110.306	195.902	115.848	269.991	216.227	166.322	100.552	224.025	135.701	257.209	184.185	208.301	510.563	213.702	345.038	112.446	352.534	310.546	406.915	139.625	228.703	172.196	113.755	331.636	115.558	166.077	330.299	137.839	125.56	129.163	441.154	393.077
ENSCAFG00000000215	-	2875.84	4358.55	2166.1	3622.48	4777.46	3644.92	2974.45	5335.86	3267.55	4222.62	3653.88	4186.25	5758.63	5265.74	3222.14	5821.68	4793.44	3848.15	2603.3	2814.56	3181.51	3260.71	3738.57	2790.29	3906.14	3157.86	3319.38	4285.03	4969.56	2785.67	2173.15	3305.63	2928.91	2566.42	3835.02	5396	3347.69	4679.22	2460.33
ENSCAFG00000000217	SGK1	284.006	1884.08	1826.53	3547.91	1462.49	507.532	866.894	17206.1	81.2073	2329.98	1934.94	403.42	484.926	420.201	1059.35	546.47	495.712	893.298	543.947	446.742	720.924	2109.58	1315.09	771.232	3400.13	390.672	461.904	258.023	189.899	702.81	515.787	208.893	624.95	238.327	151.704	2177.39	1036.82	978.811	145.121
ENSCAFG00000000219	TRIM36	576.957	721.207	359.177	292.692	573.295	587.107	309.904	574.58	237.762	294.075	304.19	425.578	401.765	477.357	229.983	509.794	438.425	477.566	186.47	546.916	228.293	401.536	283.793	369.075	296.656	471.884	444.341	484.213	383.821	461.192	274.598	203.338	199.677	268.718	176.988	237.849	335.647	364.182	726.567
ENSCAFG00000000220	KCNN2	1.11813	0	1.22586	1.1129	0	0	1.04697	0	0	0	0	0	0	0	0	1.22253	0	0	0.90961	1.6157	0	0	9.63826	0	0.992161	0	0	0.837738	0	0	2.44449	1.11113	0	7.99757	0	1.02081	0	0	0
ENSCAFG00000000221	ALDH8A1	38.0165	24.5993	22.0655	13.3548	129.674	12.6155	123.543	314.455	159.903	19.8792	7.19976	20.6294	47.5206	57.1558	28.5989	75.7967	24.5518	110.511	17.2826	68.6674	55.7858	34.302	35.3403	206.765	122.036	33.3396	15.8066	26.8076	55.5213	92.591	75.7792	6.66681	113.278	19.9939	70.9585	93.9145	29.8744	26.4233	33.6374
ENSCAFG00000000223	GLI1	305.25	137.533	155.684	180.289	255.448	225.139	244.992	276.589	63.6263	163.147	181.794	281.936	373.685	482.649	196.617	399.767	399.843	122.352	100.057	228.622	119.296	105.933	174.56	181.953	157.754	142.762	286.275	204.408	309.793	161.373	132.817	287.784	130.558	103.169	273.231	535.925	164.309	102.247	190.291
ENSCAFG00000000224	YTHDC2	911.279	702.199	277.045	1194.14	791.693	1789.46	525.581	1080.01	487.244	1100.21	927.869	1518.17	1775.54	1643.76	807.918	1854.57	1611.07	791.996	397.5	979.925	929.477	639.632	590.076	735.048	992.161	1175.44	470.685	1371.38	1476.54	480.592	558.973	447.787	368.634	576.625	473.057	342.992	664.265	950.09	795.764
ENSCAFG00000000225	-	2132.28	1475.96	916.944	2441.69	1675.04	1582.76	1406.09	1702.34	574.311	1937.88	1627.15	3396.98	3003.52	3166.86	2224.75	3081.99	2919.32	1699.77	985.108	1891.18	1755.96	916.066	2358.16	1831.93	1245.16	1696.9	1880.98	3557.87	3361.05	1721.31	1504.99	2341.16	1052.14	924.519	2637.7	2467.3	1443.63	1201.69	1953.85
ENSCAFG00000000226	HBS1L	1645.89	1960.12	2124.42	740.076	2281.48	969.455	2606.97	2848.21	2391.01	961.743	1025.97	1563.25	1932.14	1916.84	1794.58	2355.81	1991.03	2264.16	1626.38	1222.28	2568.72	1697.95	1539.98	2843.01	2587.55	2379.94	1139.83	1760.93	2261.08	3562.55	2297.82	4128.98	2469.08	2338.49	2621.39	4667.14	671.295	1781.85	2632.36
ENSCAFG00000000228	TMED9	2127.81	3781.59	995.399	5524.42	1671.14	5527.54	1840.58	2993.09	2022.65	3179.99	2699.01	1735.93	1797.14	1814.17	2569.13	1908.37	1680.04	3295.6	1546.34	4662.92	3060.49	3289.97	1672.77	2416.04	2265.1	1796.92	1071.34	1776.84	1653.57	1621.67	2957.83	1430.03	1260.46	2663.99	1012.18	1308.68	3527.81	2499.87	2133.57
ENSCAFG00000000229	MARS	1670.49	1264.63	300.336	1119.57	1154.39	2269.82	855.378	823.181	1936.42	1558.8	1331.06	1467.75	1359.74	1502.99	1829.14	1304.44	1211.22	1266.93	2183.06	1807.97	1622.08	1770.59	1363.28	1631.37	1018.95	1537.04	1439.28	1631.08	1363.89	1566.99	1746.18	1962.26	1550.37	1313.2	1220.98	944.249	2458.48	1109.78	1287.83
ENSCAFG00000000230	MYB	1067.82	3656.35	4951.25	23.3708	2054.31	50.4621	6157.25	9866.65	5651.02	145.324	96.2968	288.048	369.364	358.812	2203.31	573.365	365.939	2437.82	844.118	1173	4896.27	1409.41	1870.89	2996.02	4881.43	1251.52	57.0794	203.57	629.241	4517.56	1956.41	4625.65	5476.71	1376.38	3510.41	3354.38	25.4811	2764.11	2139.34
ENSCAFG00000000231	B4GALT7	879.971	740.216	254.979	962.655	481.646	996.627	590.493	472.506	534.126	766.378	719.976	762.525	1286.3	1201.33	1176.13	1304.44	993.763	627.545	306.539	1415.36	711.483	797.018	551.523	756.758	678.638	979.673	458.391	707.889	1096.75	672.828	888.165	633.347	344.634	471.057	455.113	540.008	1247.69	873.118	653.526
ENSCAFG00000000233	DCTN2	2553.82	2349.23	923.073	2960.3	1493.69	2421.21	1396.66	3049.06	2414.45	2587.04	2450.62	1907.08	1864.1	1947.53	2184.24	1705.43	2053	2691.73	2100.29	1879.06	2049.48	2297.23	2228.58	2507.02	1827.56	1942.25	1984.61	2214.14	2251.43	2259.22	2151.15	2557.83	2253.08	2284.9	1856.34	2214.14	2310.87	1863.42	1790.47
ENSCAFG00000000234	AHI1	619.446	979.5	1696.59	657.722	1520.01	476.479	1099.32	1409.29	1343.69	974.767	1245.56	913.808	1081.09	977.999	597.002	1050.15	1309.43	681.485	784.994	889.445	1480.47	390.438	747.5	1080.35	792.736	1435.31	741.154	1119.22	1244	930.319	939.499	778.905	1400.62	1437.96	1324.56	940.166	453.387	970.769	3275.32
ENSCAFG00000000235	N4BP3	24.5989	14.536	79.681	23.3708	35.0997	30.0832	67.0063	100.428	5.02313	37.0165	5.39982	55.7759	109.081	157.708	33.3654	143.036	75.9936	106.564	20.0114	71.091	33.4715	9.07995	52.475	4.13529	77.3885	123.1	35.1258	9.21512	27.3583	21.1637	108.372	64.4458	2.87995	65.58	22.8372	109.227	4.39329	63.1862	1.92214
ENSCAFG00000000236	RMND5B	778.221	602.683	399.631	1216.4	766.344	1462.43	610.386	670.069	412.734	1147.51	969.268	913.808	1027.09	940.954	892.523	1013.48	997.27	1066.96	412.963	1237.63	813.614	638.623	512.97	669.917	895.921	846.314	270.468	1074.82	872.247	514.101	851.498	433.343	407.033	911.723	645.151	614.527	1194.1	1007.53	711.19
ENSCAFG00000000237	-	32.4259	25.7175	18.3879	41.1772	14.6249	8.73383	16.7516	1.64636	8.37189	26.0486	22.4992	41.2589	24.8403	23.2857	28.5989	23.228	21.0444	22.3653	16.373	4.84711	8.58243	13.1155	21.4184	12.4059	13.8902	15.3875	13.1722	18.4302	18.5071	3.52728	12.2225	15.5559	7.67987	8.79732	16.3123	10.2081	7.02926	19.5303	10.5717
ENSCAFG00000000238	KIF5A	687.652	1057.77	408.212	631.012	1039.34	249.399	825.015	727.692	391.804	677.95	447.285	784.683	546.487	447.721	372.977	413.214	507.404	440.729	307.448	671.325	452.294	308.718	732.508	1061.74	1355.29	401.785	497.03	372.794	556.822	549.373	521.491	704.459	1133.74	418.273	614.974	1347.47	209.121	1760.02	476.689
ENSCAFG00000000239	PDE7B	7.82693	181.14	570.025	962.655	522.596	1.94085	307.81	1.64636	1297.64	17.8227	539.082	4.58432	0	1.05844	5.9581	1.22253	7.0148	130.245	220.126	623.662	108.139	12.1066	33.1984	86.8411	167.675	593.275	71.1297	0	12.0698	43.2091	525.565	196.671	534.711	675.794	293.621	64.311	1.75732	294.103	861.116
ENSCAFG00000000240	NHP2	1233.3	879.985	643.577	2850.13	1237.26	3681.79	622.949	1452.09	510.685	3655.72	2205.83	1165.95	1124.29	1217.21	1602.73	1061.15	997.27	1502.42	858.672	1900.88	1414.38	1172.32	587.934	1532.13	937.592	1908.05	820.187	1247.39	1215.84	1103.16	1694.03	490.01	627.83	1204.43	593.768	827.877	4945.09	1369.42	1570.38
ENSCAFG00000000241	HNRNPAB	4294.75	3178.9	1491.87	3386.54	4654.61	10696	3859.15	5688.18	2021.81	4246.61	3164.29	2703.22	2651.43	2793.23	6468.11	2404.71	2334.76	5036.15	2405.01	7101.02	4853.36	4604.54	2169.68	3982.29	4522.27	6526.88	1436.64	3030.1	2339.94	2896.78	4279.49	2681.17	2664.92	3107.05	2874.23	2527.52	11045.6	5141.06	2813.04
ENSCAFG00000000242	PHYKPL	288.478	404.771	283.174	603.19	415.347	761.784	405.179	739.217	262.04	422.947	498.583	364.454	687.968	690.104	439.708	570.92	513.249	356.53	116.43	448.358	365.611	490.317	326.63	282.234	547.673	507.788	233.586	319.178	476.356	394.173	300.672	161.115	179.517	287.912	215.322	301.139	917.319	662.88	359.439
ENSCAFG00000000244	MTFR2	698.833	839.731	739.194	511.932	649.345	918.022	501.501	1165.62	635.426	735.531	400.487	126.833	100.441	80.4415	1468.08	84.3544	101.715	1115.64	840.48	1381.43	1199.82	783.903	638.267	901.494	713.363	1335.3	790.33	61.9926	177.024	976.174	360.97	933.353	2393.24	1029.29	839.268	1093.29	1278.45	701.941	400.765
ENSCAFG00000000245	BCLAF1	2689.11	4847.18	4012.24	2918.01	2675.38	3238.31	4265.37	4920.98	2226.08	2140.1	1960.13	3347.32	3662.32	3432.52	2702.59	3523.32	3715.5	4284.93	1754.64	2238.56	3340.28	3013.54	2942.88	2151.39	2241.29	3608.38	2658.14	3228.64	3501.86	3354.44	1946.63	2407.83	3188.11	2624.8	2278.01	3095.09	2995.34	2722.75	3862.53
ENSCAFG00000000246	COL23A1	0	2.2363	0	1.1129	1.94998	0	0	4.93909	0	1.37098	0	0.764053	0	7.40909	0	2.44506	2.33827	0	0	0	0	7.06219	1.07092	0	1.98432	0	0	1.67548	0	0	1.62966	1.11113	0	0.799757	0	0	1.75732	1.14884	1.92214
ENSCAFG00000000247	MAP7	866.553	1435.71	1114.31	664.399	149.174	12.6155	124.59	16.4636	745.935	503.835	578.681	161.215	25.9203	32.8117	208.534	8.55769	56.1184	110.511	472.088	710.102	1722.49	187.652	346.977	526.216	245.064	123.955	198.461	107.23	41.8421	262.782	199.633	1264.47	645.109	575.025	254.472	532.863	53.5981	644.499	530.509
ENSCAFG00000000248	CLK4	869.908	1041	989.27	1290.96	576.22	885.998	812.452	1328.61	299.713	966.541	849.572	1930.76	2172.99	2110.53	739.996	2397.38	2195.63	1139.32	306.539	740.8	595.62	1074.46	635.054	959.388	870.125	686.455	445.219	2049.95	2191.08	557.31	1089.43	564.456	532.791	533.438	396.389	340.95	1026.27	813.378	1195.57
ENSCAFG00000000249	PIP4K2C	2713.71	1678.34	1109.4	2587.48	2168.38	1012.15	2415.37	1127.76	1755.58	1762.4	2290.42	3131.86	2638.47	2483.1	1464.5	2375.37	3191.73	1127.48	1556.34	1940.46	2110.42	1425.55	1869.82	2008.72	2357.37	1207.92	1400.64	2431.95	2882.28	2104.02	1796.7	3377.85	2388.44	2580.81	2360.39	2485.67	821.545	2413.71	2916.84
ENSCAFG00000000250	ARHGEF25	11.1813	200.149	9.80689	6.67738	60.4495	13.586	88.9928	1.64636	10.8835	3.42745	1.79994	1.52811	3.24004	14.8182	19.0659	18.3379	0	13.1561	10.9153	4.84711	26.6055	38.3376	38.553	16.5412	15.8746	6.8389	10.5377	2.51321	0.804656	18.5182	87.1868	6.66681	31.6795	24.7925	27.7309	32.6659	16.6945	22.9768	9.61068
ENSCAFG00000000251	MAP3K5	599.319	351.099	386.146	326.079	127.724	489.094	40.832	250.247	426.966	549.078	575.081	1262.98	577.807	587.435	197.809	572.143	1250.97	197.341	717.683	422.507	570.731	338.985	442.289	614.091	42.6629	410.334	286.275	846.116	1048.47	144.618	159.707	377.786	453.113	342.296	299.331	667.609	530.709	99.949	517.054
ENSCAFG00000000252	SLC26A10	0	5.59075	2.45172	0	4.87496	28.1423	7.32882	0	1.67438	0	0	0	0	0	0	0	0	7.89365	0	2.42356	1.71649	0	2.14184	0	3.96864	0	0	0	0	0.881819	4.88898	1.11113	0	9.59708	1.63123	8.16648	1.75732	1.14884	0
ENSCAFG00000000253	PEX7	576.957	543.421	522.217	500.803	519.671	566.728	487.89	335.858	788.632	555.247	458.985	526.433	682.568	735.617	507.63	655.275	651.207	557.818	621.264	458.052	865.108	319.816	533.317	533.453	453.417	860.847	560.256	671.866	565.673	567.01	545.936	660.014	572.151	563.029	605.186	404.241	332.133	537.657	646.798
ENSCAFG00000000255	B4GALNT1	3.3544	0	0	0	4.87496	0	3.14092	1.64636	0.837189	0	18.8994	2.29216	0	1.05844	0	0	1.16913	0	0	32.3141	0	0	7.49642	2.06765	4.9608	0.854863	0	0	0	37.0364	4.07415	0	0	3.99878	1.63123	0	2.63597	0	0
ENSCAFG00000000256	SLC35D3	3.3544	1.11815	4.90344	0	2.92498	12.6155	2.09395	1.64636	0.837189	1.37098	0	0	0	1.05844	7.14972	0	0	3.94682	8.18649	16.157	35.1879	0	23.5602	0	0.992161	3.41945	1.75629	0	0	0.881819	6.51864	4.44454	1.91997	7.99757	4.07807	0	0.878658	0	0
ENSCAFG00000000257	IL20RA	318.668	1.11815	4.90344	2.22579	6.82494	1.94085	0	0	0	0	2.69991	0	0	0	52.4313	0	0	5.26243	0	4.84711	69.5176	0	290.219	3.10147	0.992161	0	17.5629	0	0	31.7455	193.93	32.2229	0	11.1966	0	0	0	0	3.84427
ENSCAFG00000000258	IL22RA2	1.11813	13.4178	4.90344	5.56448	5.84995	1.94085	3.14092	4.93909	2.51157	4.11294	40.4986	0	0	4.23376	8.34134	0	0	1.31561	3.63844	12.9256	1.71649	6.0533	18.2056	4.13529	1.98432	1.70973	1.75629	0	0	3.52728	7.33347	5.55567	0.959984	0.799757	1.63123	3.06243	2.63597	1.14884	5.76641
ENSCAFG00000000259	OS9	3366.7	4475.96	2554.69	5080.37	2469.65	2478.47	3081.24	2589.73	6148.31	4219.88	4724.84	3293.83	2842.59	2562.49	3990.74	2974.41	2934.52	4391.5	3993.19	4971.52	2771.27	3935.65	6908.49	3049.78	3642.22	2172.21	3063.84	3399.54	3063.33	3969.95	4385.42	4178.98	3866.82	5172.03	3052.03	4693.68	3362.62	4532.17	4121.06
ENSCAFG00000000260	IFNGR1	858.726	1114.8	1311.67	465.191	519.671	1259.61	1075.24	442.871	160.74	1272.96	585.88	1411.21	981.732	927.194	796.002	1145.51	954.012	890.666	241.956	527.527	873.691	388.42	529.033	521.047	378.013	577.887	562.012	1138.49	820.749	543.201	968.833	656.681	200.637	1015.69	605.186	1019.79	557.069	533.061	2330.59
ENSCAFG00000000261	RPA3	11.1813	12.2997	11.0327	33.3869	22.4248	13.586	31.4092	19.7563	10.8835	30.8471	14.3995	12.9889	2.16003	6.35065	8.34134	6.11264	1.16913	27.6278	29.1075	33.1219	30.0385	30.2665	20.3474	27.9132	20.8354	29.9202	12.294	19.268	3.21862	14.1091	17.1114	12.2225	20.1597	23.9927	13.0498	8.16648	14.0585	18.3814	7.68854
ENSCAFG00000000262	-	0	1.11815	0	0	0	0	3.14092	0	0	0.68549	0	0	0	0	0	0	0	0	3.63844	0	0	0	0	0	0	0	0	0	1.60931	0	0	0	0	0	0	0	0	0	0
ENSCAFG00000000265	OLIG3	0	0	0	0	0	0	0	0	0	0	0	7.64053	0	0	1.19162	0	0	0	0	0	0	3.02665	0	0	0	0	0	1.67548	1.60931	0	3.25932	0	0	0.799757	0	0	0	0	0
ENSCAFG00000000267	TNFAIP3	652.99	10420	41334.8	3800.54	4839.86	1351.8	1008.24	15410	366.689	7434.14	12691.4	1522.76	4578.18	2568.84	2216.41	6373.04	5831.63	9105.32	513.02	301.329	813.614	378.331	12449.4	369.075	2143.07	528.305	517.227	1069.79	2563.63	1111.09	642.901	1206.69	233.276	865.337	260.997	9246.49	1057.9	6072.76	1613.63
ENSCAFG00000000272	ARFGEF3	0	1.11815	19.6138	7.79028	4.87496	0.970425	8.37579	67.5009	1.67438	13.0243	8.9997	1.52811	0	0	8.34134	0	0	6.57804	47.2997	6.46282	0	0	16.0638	9.30441	3.96864	2.56459	4.39072	0	0	15.8727	27.7042	10.0002	0	83.1747	0	0	0.878658	1.14884	57.6641
ENSCAFG00000000273	AGAP2	3008.9	2350.35	953.72	3481.14	3763.47	2100.97	3477	1244.65	1313.55	2542.48	2386.72	4303.15	4460.45	4459.21	3448.55	4453.67	3548.32	1494.53	3241.85	2397.71	3347.15	2520.19	4170.15	4010.2	3350.53	4756.46	3452.86	4149.32	3782.69	3619.87	2970.06	3336.74	2429.72	1677.89	4985.04	2591.84	2208.95	2183.94	2995.65
ENSCAFG00000000274	HEBP2	4.47253	1.11815	76.0034	238.16	3.89997	1.94085	4.1879	13.1709	0	38.3874	34.1989	1.52811	0	0	1.19162	0	0	6.57804	45.4805	3.23141	0	2.01777	12.851	3.10147	7.93728	4.27431	2.63443	0	0	0	25.2597	4.44454	0.959984	25.5922	0	13.2705	27.2384	2.29768	25.9488
ENSCAFG00000000275	NHSL1	6.7088	3.35445	15.9362	1.1129	43.8746	20.3789	34.5501	3.29272	0	7.54039	5.39982	10.6967	0	4.23376	15.4911	3.66758	2.33827	7.89365	172.826	3.23141	6.0077	1.00888	35.3403	2.06765	17.8589	22.2264	7.02515	6.70191	0	10.5818	63.5568	352.23	1.91997	152.754	3.26246	2.04162	278.535	8.04187	950.496
ENSCAFG00000000277	CCDC28A	253.816	330.973	429.051	133.548	178.424	219.316	320.374	281.528	251.994	325.608	242.992	290.34	322.924	378.922	189.468	391.209	379.968	193.394	261.058	206.81	339.006	202.786	154.212	131.296	275.821	402.64	237.977	281.48	416.812	202.818	277.857	145.559	134.398	241.527	132.945	348.096	354.978	175.772	287.359
ENSCAFG00000000278	TSPAN31	219.154	210.212	87.0361	760.108	337.347	434.751	323.515	286.467	393.479	435.286	693.877	330.071	305.644	417.026	376.552	367.981	263.055	570.974	485.732	341.721	257.473	204.803	442.289	378.379	465.323	435.125	282.762	384.522	281.63	436.501	563.048	353.341	260.156	328.7	417.595	237.849	325.103	453.791	410.376
ENSCAFG00000000279	REPS1	1614.58	2339.17	2700.57	1321.01	1761.81	1526.48	1696.1	2166.61	1974.93	1923.49	1636.15	1493.72	3524.08	3139.34	2144.92	4826.54	4464.92	1940.52	1671.86	1526.84	2507.78	2097.47	1951.21	1611.73	2304.79	2411.57	1671.99	1967.01	4208.35	1802.44	1504.99	1790.04	1596.45	4755.35	2274.75	3168.59	1598.28	1990.94	2204.69
ENSCAFG00000000280	CDK4	5445.31	4814.76	1316.57	1987.63	5243.51	5475.14	3960.7	2691.8	3630.89	3662.57	2060.03	2195.13	1563.86	1691.39	6764.83	1496.37	1692.9	4532.27	4893.7	4797.03	6519.21	5745.59	3154.92	7609.97	6285.34	5754.08	4703.34	2429.44	1895.77	7066.02	4893.87	6551.25	8794.41	4807.34	7687.17	6597.49	7768.21	5353.59	2645.82
ENSCAFG00000000281	ABRACL	4395.38	1730.9	2457.85	1950.91	3486.57	2723.98	2281.36	3310.83	1772.33	2722.77	2024.03	2622.23	2598.51	3374.31	4655.66	2726.24	2549.88	2965.38	3055.38	2501.92	4343.57	3492.76	2814.37	4266.59	2832.62	5895.99	2133.89	4915.85	3168.74	4167.48	3880.22	3215.62	3657.54	4147.54	2671.95	3534.04	2988.32	3385.63	4263.3
ENSCAFG00000000282	HECA	1349.59	725.68	854.425	741.189	861.893	751.109	1152.72	408.298	826.305	2267.6	1610.95	3441.3	3796.25	4288.8	1020.03	4122.36	3556.5	559.133	1044.23	970.23	1852.09	729.423	1377.2	1010.05	1207.46	1390.86	1075.73	3075.34	3219.43	1220.44	1072.32	1001.13	1055.98	1550.73	1278.88	668.63	433.178	881.16	1974.99
ENSCAFG00000000283	TXLNB	39.1347	0	7.35517	7.79028	6.82494	220.287	4.1879	18.11	2.51157	74.7184	206.993	25.9778	29.1604	25.4026	15.4911	83.1319	25.7209	3.94682	22.7403	25.8513	18.8813	7.06219	31.0566	10.3382	17.8589	150.456	21.0755	9.21512	15.2885	18.5182	39.9267	17.7782	5.7599	63.9805	2.44684	2.04162	49.2048	5.7442	36.5206
ENSCAFG00000000285	CITED2	546.767	1033.17	1122.89	2729.94	2178.13	1057.76	747.539	637.142	1288.43	1802.84	2096.03	1177.41	1734.5	1293.41	1133.23	2167.54	1996.88	1273.51	848.666	697.176	590.471	617.437	1627.79	447.645	1117.17	1496.01	879.9	851.142	880.294	828.91	1396.62	618.902	408.953	1527.54	1227.5	1526.11	1225.73	973.067	2503.58
ENSCAFG00000000287	CYP27B1	19.0083	34.6627	26.9689	20.0321	42.8996	53.3734	9.42277	176.161	43.5338	52.7827	20.6993	6.11243	12.9602	2.11688	27.4073	9.78022	1.16913	15.7873	56.3958	11.3099	15.4484	116.022	36.4112	9.30441	32.7413	28.2105	28.9788	4.18869	4.82794	40.5637	32.5932	44.4454	14.3998	16.7949	68.5116	53.0821	23.7238	26.4233	24.0267
ENSCAFG00000000290	METTL1	210.209	204.622	212.074	200.321	350.997	428.928	158.093	457.689	303.899	725.249	316.789	109.26	180.362	133.364	297.905	121.03	112.237	252.597	312.906	237.509	220.568	268.363	272.013	375.278	253.993	321.428	155.432	159.17	140.01	209.873	425.341	327.785	167.037	116.764	247.131	235.807	715.227	418.177	296.009
ENSCAFG00000000293	TSFM	1229.95	1306	875.265	1200.82	1050.07	1358.6	772.667	2341.13	1420.71	1117.35	1165.46	838.931	857.53	934.603	1437.09	860.659	799.687	1708.97	1269.82	1380.62	1449.57	2167.08	1016.3	1586.92	1067.56	1270.33	960.69	829.361	943.861	1147.25	1194.54	1625.59	1430.38	1106.86	1163.07	1668	1467.36	1363.67	1235.93
ENSCAFG00000000294	NMBR	0	0	0	0	0	28.1423	0	0	0	1.37098	34.1989	0	1.08001	0	0	1.22253	2.33827	0	0	0	0	0	1.07092	0	0.992161	0	0	1.67548	0	0	0.81483	0	0	0	0	0	12.3012	1.14884	0.961068
ENSCAFG00000000295	VTA1	694.361	687.663	572.477	474.094	443.621	538.586	504.641	1022.39	536.638	677.95	467.984	580.681	622.088	735.617	606.535	578.256	692.127	832.78	591.247	559.034	913.17	525.628	485.126	439.375	481.198	1188.26	532.155	838.576	535.096	677.237	715.421	543.345	605.75	770.166	600.293	474.676	435.814	460.684	907.248
ENSCAFG00000000296	ADGRG6	32.4259	25.7175	1.22586	13.3548	41.9247	423.105	36.6441	23.0491	0.837189	127.501	691.177	0.764053	0	3.17532	11.9162	4.89011	0	57.8867	9.0961	35.5455	3.43297	2.01777	33.1984	5.16912	24.804	24.791	23.7099	5.86417	0	29.1	83.1127	14.4448	3.83994	55.983	2.44684	2.04162	16.6945	20.6791	14.416
ENSCAFG00000000297	AVIL	1.11813	0	3.67758	5.56448	25.3498	0	1.04697	3.29272	13.395	8.22588	5.39982	13.753	5.40007	10.5844	3.57486	6.11264	5.84566	13.1561	2.72883	0	1.71649	1.00888	27.8439	20.6765	9.92161	0	7.02515	10.0529	8.04656	15.8727	33.408	25.5561	0.959984	49.5849	17.1279	18.3746	14.9372	5.7442	44.2091
ENSCAFG00000000300	HIVEP2	771.512	1144.99	1955.25	1520.22	1493.69	1949.58	3043.55	1817.58	840.537	2076.35	2393.02	5859.53	5857.99	5664.78	1881.57	6256.9	7698.74	503.878	972.373	353.031	1192.1	1091.61	1748.81	481.762	3203.69	1370.34	1117.88	5179.74	6676.23	2385.32	1400.69	2224.49	816.947	938.914	1758.47	2229.45	1117.65	1980.6	3026.4
ENSCAFG00000000303	AIG1	526.641	476.332	528.346	750.092	222.298	1044.18	526.628	360.553	469.663	538.795	592.18	282.7	300.244	331.292	499.289	334.973	358.924	777.524	514.839	459.668	722.64	1481.04	399.452	533.453	613.155	370.156	691.978	399.601	325.886	440.028	541.047	385.564	572.151	794.158	371.105	259.286	671.295	587.057	835.168
ENSCAFG00000000305	ADAT2	277.297	389.116	497.7	361.691	323.697	318.299	144.482	627.264	245.296	316.696	407.686	322.431	518.406	448.779	251.432	452.335	558.845	482.828	335.646	244.779	387.067	306.701	202.403	300.843	350.233	397.511	376.724	312.476	480.38	233.682	236.301	202.227	244.796	243.926	279.756	450.177	264.476	309.038	354.634
ENSCAFG00000000307	PEX3	332.086	502.05	695.063	314.95	353.922	339.649	275.354	536.714	220.181	475.73	377.087	330.071	388.805	466.772	377.744	398.544	388.152	273.646	362.025	278.709	437.704	304.683	188.481	286.369	375.037	445.383	382.871	384.522	362.095	365.955	307.191	355.563	279.355	423.871	330.324	468.552	345.313	482.512	518.015
ENSCAFG00000000308	CTDSP2	1493.83	1513.98	1321.48	2320.39	977.917	337.708	748.586	395.127	1698.66	2131.19	2751.21	4303.91	4293.05	3877.07	805.535	4484.23	4952.45	502.562	1308.93	1003.35	1053.06	754.645	2110.78	1112.39	2574.66	306.896	1154.76	3698.61	3861.54	1287.46	1320.02	2134.49	1575.33	2447.26	2331.84	1894.62	653.721	2532.04	5445.41
ENSCAFG00000000309	FUCA2	186.728	451.733	219.429	1598.12	398.772	464.834	104.697	115.245	23.4413	821.903	1904.34	467.601	293.764	314.357	351.528	254.286	505.065	236.809	283.798	256.089	648.831	29.2576	88.8862	142.668	252.009	368.446	40.3946	465.782	517.394	290.119	249.338	497.788	140.158	416.673	467.347	97.9977	372.551	283.763	457.468
ENSCAFG00000000310	ATP23	70.4424	229.221	52.712	148.015	66.2995	72.7819	59.6775	115.245	100.463	114.477	83.6972	184.137	285.123	292.13	48.8564	235.948	203.429	22.3653	191.018	44.4319	51.4946	258.274	74.9642	86.8411	75.4042	134.213	97.474	194.355	209.211	68.7819	154.818	94.4464	89.2785	136.758	38.3339	174.558	127.405	141.307	36.5206
ENSCAFG00000000311	LRIG3	5.59067	16.7723	69.8741	1877.46	130.649	426.987	114.12	3.29272	0	114.477	269.991	175.732	427.685	218.039	19.0659	382.651	368.277	17.1029	8.18649	4.03926	5.14946	4.03553	66.3969	4.13529	108.146	29.0653	17.5629	134.038	425.663	64.3728	495.417	148.892	9.59984	67.9793	0	27.5619	346.191	78.1211	41.3259
ENSCAFG00000000312	PHACTR2	92.8051	515.468	259.882	1503.52	832.643	444.455	415.649	103.721	10.8835	1934.45	1793.64	1305.77	279.723	231.799	243.09	312.967	1332.81	161.82	556.682	340.106	1102.84	23.2043	101.737	354.601	428.613	789.893	108.89	898.055	1458.04	562.601	328.377	848.907	298.555	857.339	604.371	246.015	854.055	503.192	814.985
ENSCAFG00000000314	LTV1	599.319	826.313	1523.75	656.609	740.019	930.638	659.594	1592.03	846.398	953.517	692.077	595.198	713.889	738.792	884.182	612.486	606.78	986.706	945.085	760.189	1208.41	776.84	505.473	703	663.755	1067.72	634.02	819.308	616.366	753.074	650.234	797.795	629.75	595.819	792.778	449.156	912.926	569.824	1018.73
ENSCAFG00000000316	SLC16A7	3.3544	1.11815	20.8396	11.129	8.77493	127.126	110.979	0	0.837189	49.3553	198.893	5.34837	31.3204	21.1688	138.228	56.2363	1.16913	5.26243	2.72883	132.488	16.3066	3.02665	31.0566	27.9132	41.6707	11.9681	90.4488	0	6.43725	61.7274	104.298	58.8901	3.83994	47.9854	99.505	83.7064	54.4768	31.0187	30.7542
ENSCAFG00000000317	ZC2HC1B	7.82693	19.0086	2.45172	18.9192	7.79994	12.6155	16.7516	34.5736	15.0694	8.22588	15.2995	4.58432	15.1202	12.7013	19.0659	11.0027	11.6913	7.89365	17.2826	12.1178	20.5978	18.1599	8.56734	17.575	9.92161	28.2105	18.441	15.917	9.65587	11.4637	13.0373	3.3334	20.1597	10.3968	17.9435	15.3121	7.02926	10.3396	17.2992
ENSCAFG00000000318	PLAGL1	647.399	695.49	578.606	658.835	530.396	564.787	1011.38	151.465	483.895	366.737	584.98	633.4	573.487	546.156	701.864	525.687	440.763	267.068	741.332	557.418	1394.64	914.049	570.799	556.197	1030.85	749.715	739.397	461.594	417.616	767.183	599.715	577.79	705.588	383.883	597.03	489.989	282.928	840.95	419.987
ENSCAFG00000000320	SERF2	2434.18	2572.87	1513.94	2734.39	2858.68	2836.55	1914.92	2958.51	2013.44	2882.49	3154.39	2801.78	2556.39	2519.09	2914.7	2427.94	2375.68	2474.66	1699.15	2253.1	3334.27	2072.25	2558.42	2624.88	1977.38	5720.74	2233.12	3281.42	2875.84	2503.49	3334.29	2353.38	2476.76	2633.6	2478.65	2503.03	7711.1	1345.29	1977.88
ENSCAFG00000000322	STX11	111.813	43.6079	134.845	526.4	140.399	623.013	71.1942	270.003	4.18594	839.725	920.669	550.883	177.122	267.786	150.144	229.835	495.712	68.4116	82.7745	250.434	14.5901	25.2221	217.396	33.0823	89.2945	63.2598	176.507	476.673	677.52	284.828	255.857	111.113	40.3193	51.1844	20.3904	21.437	537.739	132.116	76.8854
ENSCAFG00000000323	USP15	678.707	916.884	514.862	1501.3	608.395	950.046	523.487	699.704	756.818	1228.4	1192.46	1090.3	1125.37	995.993	647.05	1069.71	1228.76	494.668	656.739	652.745	615.36	821.231	692.884	686.459	580.414	651.405	832.481	1069.79	1038.01	633.146	712.976	722.238	609.59	743.774	628.839	797.252	897.988	614.629	663.137
ENSCAFG00000000326	UTRN	249.344	667.536	774.744	1651.54	1935.36	2190.25	771.62	296.345	8.37189	1719.21	1365.25	3958.56	4124.57	3705.6	1058.16	4772.75	4826.18	485.459	412.963	523.488	38.6209	312.754	656.472	187.122	905.843	1641.34	749.935	4187.85	5148.19	752.192	1103.28	317.785	749.748	631.808	46.49	102.081	982.339	368.777	1287.83
ENSCAFG00000000327	-	0	0	2.45172	0	0	2.91128	0	0	0	3.42745	0	0	0	0	0	1.22253	0	0	0	0	0	3.02665	0	1.03382	0	0	0	0	0	0	0	0	0	0	0	0	1.75732	1.14884	0
ENSCAFG00000000329	EPM2A	14.5357	15.6541	15.9362	20.0321	20.4748	22.3198	20.9395	4.93909	35.1619	26.0486	17.0994	6.11243	15.1202	30.6948	17.8743	4.89011	12.8605	0	16.373	2.42356	9.44067	7.06219	9.63826	5.16912	10.9138	17.9521	10.5377	22.6189	16.0931	8.81819	13.8521	13.3336	18.2397	15.9951	11.4186	19.3954	8.78658	14.9349	19.2214
ENSCAFG00000000330	FBXO30	163.247	680.954	625.189	193.644	264.223	125.185	83.7579	1229.83	160.74	241.978	245.692	367.51	410.405	351.402	133.461	297.074	444.27	265.753	124.617	173.688	181.947	147.297	346.977	146.803	136.918	223.974	281.006	342.635	370.946	194	196.374	105.558	120.958	171.948	115.002	849.314	290.836	289.507	511.288
ENSCAFG00000000331	-	0	0	0	0	0.974992	0	0	0	2.51157	0	1.79994	0	1.08001	2.11688	0	2.44506	0	0	0	0	0.858243	0	0	0	0	3.41945	0	0	0	0.881819	0	0	0	0.799757	4.89369	0	2.63597	0	0.961068
ENSCAFG00000000333	MON2	1260.14	1307.12	1477.16	3803.88	1140.74	1085.91	1219.72	2433.32	1486.85	1859.05	1961.93	1936.11	1439.66	1603.54	941.38	1479.26	2168.74	1266.93	932.351	1261.06	932.91	803.071	969.18	491.066	1386.05	969.414	1242.57	1863.13	1836.22	1029.97	896.313	1003.35	850.546	1238.82	941.22	1280.1	632.634	857.034	1578.07
ENSCAFG00000000334	ADAMTS2	35.7803	23.4812	29.4207	17.8063	138.449	32.9945	70.1473	11.5245	17.581	5.48392	6.29979	0	0	0	26.2156	0	0	67.096	25.4691	12.1178	6.0077	14.1244	147.787	26.8794	26.7883	17.0973	47.4198	0	0	30.8637	188.226	24.445	0.959984	71.1783	4.89369	1.02081	17.5732	39.0605	2.8832
ENSCAFG00000000335	SHPRH	538.94	704.435	519.765	398.417	572.32	437.662	759.056	884.097	537.475	421.576	425.686	863.38	831.61	779.013	308.63	992.692	894.387	327.586	392.042	505.715	700.326	500.406	262.375	378.379	543.704	802.716	590.991	691.972	835.233	528.21	438.379	444.454	455.032	439.066	318.905	492.03	209.999	443.452	833.246
ENSCAFG00000000336	HNRNPH1	14032.6	17240.8	18874.6	21451.1	22173.3	25965.7	20764.6	35461	12558.7	14403.5	10534.1	17419.7	28027.4	24311.3	16571.9	27055.8	23146.5	19148.7	10988.1	14744.1	15546.2	16976.5	11878.6	20902.9	19939.5	20926.2	11491.4	15482.2	19431.6	10918.7	13762.5	12731.4	13411.9	13575.1	12463.4	10977.8	20657.2	23152.6	16591.9
ENSCAFG00000000337	PPM1H	134.176	81.625	26.9689	43.403	380.247	89.2791	91.0867	490.616	5121.08	203.591	1565.05	133.709	81.001	46.5714	142.994	78.2418	66.6406	89.4613	345.652	203.579	12.0154	38.3376	2018.68	64.097	52.5845	162.424	85.18	55.2907	91.7308	128.746	3247.1	2624.5	28.7995	4237.91	23.6528	24.4994	309.288	28.721	310.425
ENSCAFG00000000338	GRM1	0	0	0	0	0.974992	0	1.04697	4.93909	0	1.37098	0.89997	0	0	0	0	0	0	5.26243	0	0	0	0	0	0	4.9608	0	0	0	0	0	4.07415	0	0	46.3859	0	0	0	0	0.961068
ENSCAFG00000000339	AVPR1A	1.11813	1.11815	0	2.22579	6.82494	1.94085	3.14092	0	0	0	0	0	0	0	0	0	0	5.26243	0	7.27067	1.71649	0	0	0	3.96864	0	1.75629	0	0	1.76364	25.2597	4.44454	0	2.39927	0	0	2.63597	1.14884	0.961068
ENSCAFG00000000340	-	21.2445	10.0634	13.4845	8.90317	0	2.91128	3.14092	8.23181	7.5347	7.54039	11.6996	10.6967	1.08001	8.46753	39.3235	0	7.0148	6.57804	18.1922	16.157	8.58243	8.07107	8.56734	6.20294	8.92945	21.3716	9.65958	7.53964	1.60931	6.17274	5.70381	17.7782	8.63986	3.19903	5.7093	14.2913	21.0878	13.7861	8.64961
ENSCAFG00000000341	-	61.4973	60.3801	22.0655	77.9028	71.1744	67.9298	78.523	82.3181	149.857	98.7106	106.196	77.1694	73.4409	71.974	86.9883	40.3434	109.898	55.2555	77.3169	82.4009	33.4715	6.0533	50.3331	29.9809	56.5532	94.8898	74.6422	82.0983	68.3958	53.791	123.039	95.5576	76.7987	106.368	66.0648	47.9781	99.2883	52.8466	106.678
ENSCAFG00000000344	RUFY1	1001.85	942.601	333.434	983.8	1152.44	1706.01	1533.82	240.369	435.338	1508.08	975.567	1262.22	948.252	1028.8	1777.9	997.583	1049.88	911.716	427.517	1565.62	892.572	1108.76	851.379	1220.95	1247.15	1009.59	556.743	1356.3	1503.9	843.901	1323.28	486.677	473.272	1616.31	439.616	417.511	1609.7	1437.2	1322.43
ENSCAFG00000000345	SRGAP1	69.3243	310.846	52.712	168.047	151.124	20.3789	259.65	27.9882	83.7189	45.9278	10.7996	0.764053	3.24004	14.8182	246.665	1.22253	1.16913	248.65	279.25	67.8596	175.94	0	340.552	62.0294	277.805	279.54	163.335	0	0	290.119	234.671	186.671	82.5586	95.171	78.299	576.757	32.5103	292.954	250.839
ENSCAFG00000000347	CBY3	0	8.94521	4.90344	3.33869	4.87496	4.85213	4.1879	1.64636	1.67438	13.7098	3.59988	1.52811	15.1202	1.05844	0	1.22253	1.16913	5.26243	0.90961	1.6157	0	2.01777	1.07092	0	0	5.12918	0.878144	2.51321	4.02328	0	1.62966	2.22227	4.79992	0.799757	3.26246	1.02081	6.1506	10.3396	0
ENSCAFG00000000348	CANX	8522.41	12606	5032.16	6796.46	9005.03	20565.3	7581.14	10299.6	7147.92	7968.82	7782.04	5187.92	4491.77	5036.06	7957.64	4529.47	4307.09	10436.7	6699.28	18091	9530.78	12756.3	6069.96	8361.56	8211.12	7067.15	5076.55	4644.42	4592.17	5890.55	6432.27	4254.53	4790.32	9677.86	3658.85	4853.95	10775	11282.7	6101.82
ENSCAFG00000000350	MAML1	664.171	1960.12	923.073	745.641	627.895	869.501	898.304	2059.6	322.318	748.555	695.677	1158.31	1429.94	1474.41	812.685	1322.77	1623.93	756.474	238.318	924.991	780.142	665.863	525.821	515.878	1081.46	712.955	333.695	1202.15	1466.08	589.055	575.27	366.674	335.034	775.764	410.254	809.502	565.856	1038.55	1028.34
ENSCAFG00000000351	C10H12orf56	11.1813	22.363	9.80689	20.0321	23.3998	52.403	8.37579	29.6345	18.4181	30.1616	69.2977	32.0902	11.8801	27.5195	20.2575	25.6731	23.3827	7.89365	16.373	37.9691	17.1649	15.1333	10.7092	37.2176	8.92945	11.1132	36.8821	21.7812	28.9676	5.29092	23.6301	7.77794	11.5198	11.1966	17.9435	1.02081	27.2384	20.6791	10.5717
ENSCAFG00000000352	XPOT	3924.65	4734.25	1334.96	2329.29	4526.89	3933.13	2232.15	4985.18	4999.69	3411	3250.69	3319.81	2884.71	3079	3788.16	2769.03	2984.8	3894.2	4489.84	4811.57	4228.56	5588.21	3338.05	3500.52	3855.54	3532.29	3537.16	3083.71	3093.9	3412.64	2529.23	4676.77	6129.5	4355.47	3087.1	4159.8	3410.95	4629.82	2641.97
ENSCAFG00000000353	STXBP5	3056.98	3203.5	1472.26	562.013	2219.08	846.211	4405.67	507.08	7528.84	723.878	828.872	1142.26	1058.41	1034.1	557.678	1072.16	1373.73	2849.61	10550.6	1813.63	15543.6	1316.59	5237.86	2428.45	2199.62	1133.55	201.973	1017.85	1198.94	1726.6	3538.81	3888.97	1784.61	1253.22	1892.23	1636.36	798.7	2087.44	296.97
ENSCAFG00000000354	LTC4S	36.8984	0	0	3.33869	24.3748	25.2311	3.14092	3.29272	0	4.79843	4.49985	0	0	0	0	0	0	14.4717	17.2826	4.03926	0	1.00888	6.42551	10.3382	1.98432	9.40349	0.878144	1.67548	1.60931	0	8.96313	0	2.87995	0	0.815615	0	3.51463	1.14884	3.84427
ENSCAFG00000000355	MGAT4B	1384.25	2450.99	1746.85	4821.07	2302.93	3308.18	1696.1	1636.48	825.468	2421.84	3028.4	1978.13	1993.7	2071.37	1539.57	1956.04	2063.52	1257.72	1148.84	2071.33	1569.73	2241.74	1446.81	1175.46	1868.24	1097.64	794.72	2268.6	1976.24	960.301	2455.9	1190.03	882.225	1395.58	754.444	1089.2	2410.16	3306.36	1686.67
ENSCAFG00000000356	TBK1	1721.93	1778.98	707.322	1511.31	925.267	1027.68	900.398	1243	3022.25	1805.58	1562.35	2205.82	2196.75	2074.54	879.416	2399.82	3678.09	2775.93	1048.78	1565.62	2254.6	1272.2	2791.88	1067.94	1350.33	854.863	532.155	2084.29	2739.85	1029.97	751.273	2084.49	2357.72	1456.36	1196.51	823.793	1129.08	785.806	1831.79
ENSCAFG00000000359	GNS	1776.71	1475.96	425.374	942.623	817.043	1345.01	969.498	558.117	4639.7	1120.09	1198.76	1121.63	879.131	798.065	526.696	793.42	1116.52	1139.32	1428.09	2026.9	992.128	874.702	1300.09	912.866	1026.89	663.373	1552.56	944.131	921.331	1032.61	742.31	904.464	1732.77	4544.22	989.341	540.008	475.354	738.704	1771.25
ENSCAFG00000000360	SQSTM1	493.097	2036.15	1957.7	2931.37	1015.94	2187.34	767.432	4148.83	388.455	1855.62	1782.84	838.167	744.129	585.318	632.75	731.072	744.738	1407.7	389.313	867.633	326.99	559.93	683.245	484.863	1037.8	901.88	234.464	801.716	784.54	352.728	1239.36	475.566	396.473	1174.04	203.088	1143.31	2677.27	1316.57	565.108
ENSCAFG00000000361	TBC1D30	699.951	1199.78	0	342.772	403.647	727.819	14.6576	26.3418	774.399	100.767	333.889	138.294	136.082	94.2012	5.9581	31.7857	115.744	19.7341	5.45766	164.802	268.63	3.02665	82.4607	47.5559	22.8197	43.598	117.671	153.306	16.0931	19.4	136.891	1201.14	106.558	143.956	489.369	0	1.75732	67.7815	111.484
ENSCAFG00000000364	WIF1	7.82693	1.11815	0	3.33869	1.94998	1.94085	1.04697	0	0	0	10.7996	0.764053	0	0	4.76648	0	0	0	0.90961	19.3885	0	0	1.07092	4.13529	0	1.70973	0	0	0	0	1.62966	1.11113	0	7.19781	2.44684	1.02081	0	1.14884	5.76641
ENSCAFG00000000365	MRNIP	63.7336	100.634	62.5189	161.37	101.399	318.299	125.637	111.953	57.766	108.307	103.497	96.2707	62.6408	64.5649	84.605	80.6868	43.2579	131.561	22.7403	134.911	64.3682	98.8706	59.9714	121.991	115.091	114.552	51.8105	66.1813	63.5678	54.6728	146.669	28.8895	44.1593	85.574	48.9369	77.5815	260.961	88.4606	76.8854
ENSCAFG00000000366	SASH1	31.3077	74.9161	178.976	30.0482	292.498	8.73383	175.892	836.352	0	10.2824	26.9991	58.0681	4.32005	0	48.8564	1.22253	92.3615	169.713	13.6442	24.2356	18.0231	0	128.51	20.6765	101.2	18.807	87.8144	42.7247	79.6609	90.8274	365.044	63.3347	7.67987	164.75	0	46.9572	18.4518	60.8885	63.4305
ENSCAFG00000000367	ENPP3	10.0632	21.2449	12.2586	10.0161	44.8496	70.841	7.32882	6.58545	5.86032	34.2745	29.699	17.5732	2.16003	9.52597	23.8324	2.44506	0	9.20925	18.1922	66.2439	3.43297	7.06219	13.9219	22.7441	27.7805	29.0653	12.294	5.86417	2.41397	73.191	27.7042	13.3336	3.83994	7.19781	25.2841	11.2289	19.3305	36.7629	7.68854
ENSCAFG00000000370	-	1160.62	2095.41	961.075	1540.25	1238.24	1363.45	982.062	2965.1	1498.57	1290.78	1892.64	1132.33	1308.98	1297.65	1285.76	1154.07	1280.2	2754.88	1250.71	1540.57	1322.55	1220.75	1345.07	993.504	1152.89	1131.84	1185.49	1311.9	1184.45	1214.27	1278.47	1288.92	1517.73	1277.21	1249.52	1499.57	1027.15	1521.06	1333.96
ENSCAFG00000000372	UST	370.102	73.798	55.1637	33.3869	45.8246	20.3789	678.439	121.831	357.479	146.695	164.694	128.361	168.482	189.461	409.917	99.0247	130.943	544.662	261.058	450.782	632.525	5.04442	262.375	116.822	173.628	26.5007	153.675	160.846	110.238	171.955	337.34	725.571	32.6395	127.161	159.045	38.7908	36.025	112.586	76.8854
ENSCAFG00000000373	TAB2	1812.49	1407.75	1636.52	1137.38	1627.26	1517.75	2051.02	1394.47	2303.94	1686.31	1350.85	5158.13	6864.56	5799.2	1975.71	6571.09	7222.9	1107.74	1430.82	1966.31	2051.2	1950.17	1363.28	1368.78	2985.41	1640.48	1567.49	5609.5	5750.07	2068.75	1485.44	1790.04	1574.37	1394.78	1336.79	1459.76	1345.23	1200.54	3337.79
ENSCAFG00000000374	IRAK3	110.695	204.622	87.0361	199.208	116.024	19.4085	48.1608	44.4518	233.576	219.357	499.483	173.44	114.481	178.877	89.3715	156.484	137.958	52.6243	133.713	184.998	175.081	118.039	145.645	84.7735	111.122	125.665	113.281	181.789	149.666	149.909	80.6682	115.558	110.398	178.346	111.739	52.0613	1.75732	150.498	122.056
ENSCAFG00000000375	ZC3H12D	409.237	214.685	403.308	37.8385	80.9243	28.1423	151.811	622.325	159.903	403.068	388.787	1612.92	106.921	115.37	177.551	168.709	1335.15	393.367	315.635	171.265	435.987	55.4886	299.857	168.513	343.288	309.46	34.2476	843.602	1090.31	184.3	385.415	90.0019	331.195	154.353	53.015	157.205	24.6024	430.815	186.447
ENSCAFG00000000376	-	63.7336	62.6164	49.0344	79.0157	66.2995	12.6155	33.5032	21.4027	124.741	108.993	234.892	84.8099	56.1607	83.6168	45.2816	69.6841	73.6554	28.9434	77.3169	101.789	76.3836	60.533	62.1132	90.9764	71.4356	108.568	54.4449	130.687	49.8887	77.6001	42.3712	66.6681	63.359	69.5788	53.015	36.7491	5.27195	72.3769	79.7686
ENSCAFG00000000377	-	1.11813	4.4726	4.90344	7.79028	4.87496	2.91128	7.32882	1.64636	5.02313	3.42745	2.69991	3.82027	4.32005	4.23376	2.38324	2.44506	3.5074	5.26243	2.72883	3.23141	3.43297	9.07995	2.14184	9.30441	9.92161	1.70973	5.26886	2.51321	2.41397	0.881819	10.5928	3.3334	3.83994	2.39927	4.89369	13.2705	4.39329	5.7442	7.68854
ENSCAFG00000000378	HELB	679.825	970.555	513.636	747.866	939.892	567.699	966.357	773.79	559.242	610.772	820.773	998.618	1219.33	1169.58	647.05	1277.54	962.196	1013.02	664.925	742.416	1067.65	701.174	922.06	806.382	1071.53	610.372	840.384	1061.41	1005.82	660.483	676.309	1185.58	921.585	760.569	704.691	749.274	552.676	870.82	1160.97
ENSCAFG00000000379	PPIL4	735.732	1622.44	2048.41	612.093	749.769	637.569	1122.36	953.244	620.357	564.844	551.682	1084.96	824.05	808.649	576.744	856.992	928.291	1606.36	504.834	682.635	835.928	890.844	774.273	628.564	875.086	1057.47	736.763	1115.87	818.335	755.719	660.827	661.125	767.027	798.957	451.035	1468.95	363.764	816.825	1376.25
ENSCAFG00000000380	MED23	1305.98	345.509	671.772	628.787	584.02	977.218	1329.66	246.954	1107.6	572.384	674.077	1651.88	1318.7	1431.01	832.942	1473.15	1360.87	473.619	935.989	1261.06	1144.9	1346.86	550.452	957.32	852.266	1318.2	1761.56	1468.56	1365.5	1461.17	1046.24	834.462	1453.42	1336.39	1194.06	492.03	526.316	546.847	965.873
ENSCAFG00000000381	TBC1D9B	2056.25	2868.06	762.485	3236.3	2164.48	2558.04	1705.52	1424.1	1126.86	2457.48	2685.51	3073.79	2582.31	2483.1	1941.15	2670	2824.62	2023.4	1404.44	3069.84	2634.8	2954.01	1474.65	2309.56	1785.89	2001.23	1511.29	3118.06	2893.54	1221.32	2188.63	1222.25	968.624	2136.15	1395.52	1441.38	2273.09	2972.05	2519.92
ENSCAFG00000000384	GRIP1	8.94507	0	0	20.0321	26.3248	8.73383	27.2213	4.93909	1864.42	5.48392	45.8985	2.29216	0	0	7.14972	0	0	490.722	171.916	2034.98	151.909	0	593.288	52.725	91.2788	5.98404	0	0	0.804656	0	37.4822	32.2229	63.359	10.3968	2.44684	0	7.02926	1.14884	18.2603
ENSCAFG00000000385	KATNA1	815.119	1445.77	1407.29	825.769	917.467	721.026	613.527	1443.86	829.654	982.307	772.174	609.715	720.369	751.493	902.056	680.948	550.662	2079.98	988.746	888.637	1215.27	784.911	691.813	821.889	857.227	1008.74	615.579	564.636	607.515	811.274	647.79	903.353	1093.42	675.794	862.105	1789.48	801.336	974.216	971.639
ENSCAFG00000000386	ARG1	14.5357	21.2449	22.0655	22.2579	20.4748	18.4381	29.3153	6.58545	25.1157	12.3388	8.09973	16.8092	25.9203	15.8766	3.57486	39.1209	19.8753	17.1029	17.2826	31.5062	12.8736	17.151	12.851	21.7103	22.8197	54.7112	29.8569	6.70191	12.8745	9.70001	8.96313	4.44454	18.2397	33.5898	27.7309	14.2913	14.0585	16.0837	30.7542
ENSCAFG00000000387	LATS1	488.624	966.082	995.399	864.721	456.296	597.782	871.082	581.166	670.588	790.37	792.873	1092.6	1021.69	900.733	591.044	1052.6	1139.9	722.269	633.089	668.902	986.121	573.046	606.139	411.462	795.713	898.461	677.049	1105.81	855.349	578.474	435.119	514.455	494.392	658.2	566.037	907.5	304.894	643.35	1484.85
ENSCAFG00000000388	TRIM39	133.058	194.558	329.757	329.417	239.848	229.02	284.777	218.966	277.947	242.664	433.786	331.599	471.966	423.376	172.785	452.335	354.247	146.032	166.459	151.876	187.097	163.439	223.822	181.953	299.632	147.891	290.666	342.635	306.574	247.791	211.041	270.006	167.037	191.942	320.537	171.496	134.435	300.996	251.8
ENSCAFG00000000390	NUP43	606.028	509.877	956.171	316.063	297.373	626.895	460.669	515.311	479.709	320.124	234.892	421.758	342.364	428.669	527.888	350.865	411.535	806.468	462.082	501.676	571.59	600.286	251.666	485.897	374.045	900.17	871.997	403.79	405.547	570.537	424.527	625.569	894.705	787.76	293.621	846.251	339.162	417.029	746.749
ENSCAFG00000000391	RASGEF1C	0	0	0	0	0	0.970425	0	0	0	2.05647	0	0	0	0	0	0	0	0	0	0	0	0	0	0	0	0	1.75629	0	0.804656	0	1.62966	0	0	0	0	0	0	0	2.8832
ENSCAFG00000000393	PCMT1	1312.69	1194.19	685.256	812.414	982.792	2014.6	1395.62	577.873	1535.4	706.055	964.768	830.526	601.567	648.824	1366.79	583.146	582.228	1099.85	1676.41	1345.88	2178.22	1300.45	855.663	1336.73	1144.95	1990.98	1281.21	906.433	722.581	1387.98	1191.28	1662.26	1484.14	1421.97	1114.95	1518.96	1367.19	1232.7	1582.88
ENSCAFG00000000394	RPP21	390.229	448.378	764.937	317.175	414.372	441.543	207.301	898.914	459.616	433.23	374.387	294.925	376.925	326	313.396	372.871	356.586	436.782	411.144	360.302	344.155	490.317	261.304	384.582	343.288	359.042	357.405	369.443	328.3	295.409	403.341	274.45	308.155	262.32	488.553	467.531	924.348	423.922	296.009
ENSCAFG00000000395	MAPK9	827.419	809.541	375.113	518.61	670.794	1033.5	619.809	622.325	324.829	725.249	756.875	767.874	803.53	793.831	810.302	837.431	844.114	709.113	412.963	890.253	500.355	870.667	473.346	696.797	712.371	754.844	388.14	712.078	910.871	397.701	600.53	331.118	349.434	695.788	372.736	434.865	737.194	680.113	489.183
ENSCAFG00000000396	GNL1	969.422	754.752	1658.59	1372.2	1295.76	849.122	1481.47	903.853	925.093	1145.45	1254.56	958.123	947.171	1061.62	1012.88	1191.96	989.086	877.51	1389.88	1098.68	1022.17	825.267	1153.38	1306.75	1180.67	1089.95	1097.68	1057.23	1177.21	1045.84	1301.28	972.243	1470.7	1276.41	2375.89	985.081	1164.22	1107.48	1224.4
ENSCAFG00000000397	CAND1	3920.18	5237.42	3784.23	2647.58	2609.08	3135.44	2448.87	8276.26	3465.96	3070.31	2178.83	3108.93	2787.51	2739.25	4827.25	2607.65	3271.23	3971.82	2976.25	3453.57	3288.79	3718.74	2877.56	2725.16	3237.42	3209.15	3758.46	3256.29	3307.94	3577.54	2506.42	4004.53	3522.18	3802.84	3209.44	3911.74	2454.97	2913.46	2843.8
ENSCAFG00000000398	LRP11	905.688	809.541	1283.48	904.785	386.097	136.83	1065.82	126.77	1748.89	425.689	404.986	401.892	118.801	87.8506	636.325	48.9011	139.127	1322.19	1242.53	1494.53	568.157	1042.18	525.821	748.488	1307.67	356.478	308.229	623.277	227.718	570.537	752.903	511.122	999.344	777.363	145.179	974.873	194.183	894.946	1723.19
ENSCAFG00000000399	-	98.3957	11.1815	7.35517	233.708	7.79994	66.9593	6.28184	11.5245	39.3479	28.1051	28.799	112.316	17.2802	14.8182	48.8564	14.6703	37.4123	111.827	49.119	86.4402	19.7396	47.4175	5.35459	24.8118	31.7491	6.8389	1.75629	139.902	61.1539	97.0001	34.2229	7.77794	33.5994	13.5959	4.07807	25.5202	3.51463	5.7442	71.119
ENSCAFG00000000400	-	264.998	257.175	672.998	189.192	223.273	258.133	372.723	268.357	221.855	176.856	260.991	194.07	221.403	195.812	287.18	206.607	197.583	271.015	225.583	228.622	281.504	376.314	329.843	325.654	264.907	304.331	579.575	201.895	196.336	325.391	308.006	278.895	346.554	255.922	367.027	239.89	197.698	228.619	248.916
ENSCAFG00000000402	PPP1R14C	0	0	2.45172	0	0	0	0	0	0	0	0	0	0	2.11688	0	0	0	0	1.81922	0	0	0	0	0	0	0	0	0	0	0	0	3.3334	0	0.799757	0	0	0	0	0
ENSCAFG00000000405	PLEKHG1	22.3627	55.9075	73.5517	97.9349	142.349	51.4325	53.3957	95.489	0	126.13	119.696	25.2138	16.2002	47.6298	70.3056	8.55769	12.8605	73.674	7.27688	17.7727	6.0077	5.04442	251.666	10.3382	55.561	188.925	72.0078	37.6982	10.4605	59.0819	97.7796	27.7784	22.0796	64.7803	5.7093	25.5202	14.9372	32.1675	26.9099
ENSCAFG00000000406	PPP1R10	1650.36	749.161	588.413	999.381	843.368	1695.33	1233.34	1147.51	1072.44	932.952	912.569	1672.51	2439.75	2271.41	821.026	2133.31	2287.99	427.573	793.18	1145.53	919.178	765.743	2754.4	1177.52	754.042	1072.85	1503.38	1360.49	2138.78	1340.37	849.868	1154.47	1353.58	885.331	2061.06	1156.58	1419.91	415.88	1151.36
ENSCAFG00000000407	DYRK2	3391.3	5056.28	2526.5	2742.18	1734.51	970.425	5847.35	10673.4	1723.77	1578	793.773	2230.27	1856.54	2315.87	3489.06	2088.08	1929.07	3688.96	2537.81	1862.1	4262.03	4696.35	5978.93	4060.86	4539.13	1436.17	1891.52	2062.51	1846.69	3894.11	2349.16	4505.65	3608.58	2137.75	4901.85	7265.1	488.534	4752.75	1175.39
ENSCAFG00000000408	IFNG	16.772	2.2363	2.45172	94.5962	2.92498	203.789	0	1275.93	0	15.7663	272.691	67.2367	38.8805	12.7013	17.8743	24.4506	39.7505	0	1.81922	4.03926	0	2.01777	3.21275	1.03382	3.96864	16.2424	0.878144	71.2078	22.5304	19.4	1.62966	0	0	3.99878	0	3.06243	36.025	2.29768	0
ENSCAFG00000000409	IL26	0	0	0	0	0	0	0	0	0	1.37098	25.1992	10.6967	1.08001	1.05844	0	0	0	0	0	0	0	3.02665	0	0	0	0	0	9.21512	1.60931	0	0.81483	2.22227	0	0	0	0	0	0	0
ENSCAFG00000000410	IL22	0	0	0	0	0	0	0	0	0	0	2.69991	0.764053	0	0	0	0	1.16913	0	0	0	0	0	0	0	0	0	0	1.67548	3.21862	0	0	0	0	0	0	0	0	0	0
ENSCAFG00000000411	MRPS18B	705.542	1746.55	1369.29	1398.91	673.719	1542.98	886.787	3737.24	642.124	767.749	1032.27	1038.35	1005.49	1167.46	719.739	948.681	1086.12	1768.18	628.541	679.404	706.334	878.738	659.685	800.179	521.876	853.153	1469.14	1024.55	952.713	851.838	855.572	934.464	723.828	565.428	901.254	606.361	2070.12	688.155	492.067
ENSCAFG00000000412	MDM1	550.122	371.226	370.21	432.917	302.248	426.017	433.447	530.129	630.403	444.883	436.485	378.971	302.404	285.779	751.912	286.071	306.313	556.502	598.524	719.796	551.85	619.455	381.247	523.114	486.159	341.945	691.099	375.307	340.369	562.601	498.676	510.011	792.947	785.361	566.852	371.575	276.777	444.601	610.278
ENSCAFG00000000413	MTHFD1L	2570.59	1307.12	1377.87	1420.06	913.567	3068.48	560.131	3047.42	1674.38	2159.29	1143.86	1296.6	1044.37	1038.33	1981.66	912.006	849.96	2398.35	1642.76	1801.51	3280.2	2019.78	1282.96	2701.38	1287.82	2735.56	2277.91	1600.08	727.409	1401.21	1745.37	2110.04	2704.28	1175.64	893.098	1147.39	2177.31	1181.01	1693.4
ENSCAFG00000000414	ATAT1	532.231	426.015	285.626	370.595	572.32	95.1017	1227.05	339.151	307.248	309.156	441.885	961.179	424.445	635.065	237.132	378.984	381.137	144.717	197.385	510.563	412.815	309.727	381.247	781.57	618.116	883.928	708.662	273.94	483.598	313.046	586.678	850.018	725.748	294.31	470.61	457.323	127.405	784.657	417.103
ENSCAFG00000000415	RAP1B	4805.74	4188.59	1391.35	1541.36	2615.9	2202.87	3086.48	2146.86	3254.15	2772.81	2692.71	3013.43	2604.99	2707.49	3915.66	3132.12	3056.11	3150.88	4436.17	3662.8	4284.35	3448.36	2976.08	5376.91	2683.79	4052.05	3617.95	3165.81	3154.25	3977.01	3925.85	2693.39	3659.46	4218.72	3956.55	3997.49	1600.91	2365.46	4242.15
ENSCAFG00000000416	C12H6orf136	1321.63	1147.22	1453.87	1300.98	1067.62	768.577	1217.63	2038.2	1768.14	942.549	1224.86	1215.61	1468.82	1644.82	892.523	1463.37	1139.9	1574.78	1216.15	1057.48	1336.28	960.457	1334.36	1521.79	1041.77	923.252	2271.76	1147.7	1320.44	922.383	1223.87	1500.03	1546.53	922.919	1433.04	1309.7	1023.64	1385.5	1127.33
ENSCAFG00000000417	NUP107	1583.28	3753.63	973.334	950.414	1066.64	1454.67	963.216	2943.7	1276.71	887.024	684.877	753.357	907.211	897.558	1183.28	870.44	875.68	1977.36	1480.85	1446.86	1373.19	2337.58	952.046	4283.13	965.372	904.445	1138.95	867.059	871.442	1314.79	896.313	1007.8	3875.46	1085.27	1070.09	1470.99	1978.74	812.229	898.598
ENSCAFG00000000418	MDM2	1431.21	1856.13	909.589	1056.14	1166.09	1509.01	923.431	5001.65	924.256	1323	1325.66	1709.95	1742.06	1760.19	762.637	1759.22	1766.56	1259.04	1038.77	1032.44	1061.65	1131.97	1073.06	1277.81	1160.83	1051.48	1255.75	1516.31	1619.77	1128.73	1161.95	1177.8	1469.74	1359.59	1187.54	1376.05	1198.49	990.299	1005.28
ENSCAFG00000000419	AKAP12	688.77	1702.94	1490.65	7.79028	1344.51	815.157	538.145	3320.71	512.359	35.6455	49.4983	227.688	245.163	240.266	918.739	333.75	139.127	1186.68	1316.21	2299.15	2477.75	1046.21	881.365	626.497	634.983	1439.59	1952.11	168.385	152.885	2673.68	3445.1	10465.8	806.387	1052.48	135.392	3300.28	1511.29	318.228	553.575
ENSCAFG00000000422	ZBTB2	1619.06	3828.55	5410.95	2080	1719.89	988.863	2325.33	1842.28	1896.23	1184.53	918.869	1452.47	1263.62	1314.58	1917.32	1287.32	1194.85	4966.42	1844.69	1751.42	2349.01	1423.53	3137.79	1649.98	2044.84	2672.3	2276.15	1601.76	1140.2	1619.02	1476.47	1940.04	1730.85	1816.25	3115.65	4065.88	1644.85	2165.56	1793.35
ENSCAFG00000000423	RMND1	442.781	495.341	350.596	291.579	437.771	284.335	417.743	167.929	447.059	381.818	412.186	364.454	302.404	425.493	340.803	358.201	273.577	321.008	454.805	405.542	556.999	306.701	306.282	516.912	525.845	535.999	328.426	313.314	378.188	432.091	375.637	424.453	389.754	349.494	325.43	323.597	310.166	414.731	406.532
ENSCAFG00000000424	CPSF6	1866.16	1735.37	1002.75	1098.43	1749.14	2034.98	2390.24	1007.57	1549.64	1364.13	1096.16	1760.38	1561.7	1871.32	2348.68	1568.5	1732.65	1587.94	1524.51	1971.16	1918.17	1716.11	1403.97	1720.28	2223.43	2116.64	1601.73	1590.86	1811.28	1949.7	1731.51	1838.93	2108.13	1769.06	1944.43	1648.61	1930.41	2075.95	1603.06
ENSCAFG00000000425	ARMT1	538.94	396.944	643.577	314.95	349.047	357.116	344.454	291.406	489.755	278.994	398.687	418.701	442.805	394.798	294.33	433.997	439.594	284.171	568.506	501.676	429.98	387.411	254.878	465.22	360.154	527.45	346.867	361.065	454.631	491.173	421.267	326.674	350.394	400.678	297.699	290.931	228.451	413.582	546.847
ENSCAFG00000000426	LYZ	1338.41	2032.8	172.846	348.337	3376.4	1658.46	727.647	597.629	143.159	1567.03	4038.17	148.226	61.5607	66.6818	1178.51	46.4561	54.9492	798.574	2500.52	20011.3	263.48	119.048	1446.81	1574.51	661.771	814.684	554.109	86.287	46.67	1770.69	2640.86	616.68	255.356	1883.43	403.729	206.204	779.37	689.303	498.794
ENSCAFG00000000427	DHX16	2599.66	2655.61	2522.82	2599.73	2155.71	1900.09	2988.06	3080.34	3013.88	2690.55	1759.44	3732.4	4169.93	4034.78	3133.96	4495.23	3849.95	3110.1	2379.54	2731.35	2551.56	3323.26	3016.77	2969.14	2584.58	2717.61	4827.16	3737.15	4179.38	2546.69	2596.86	3352.29	3058.51	2267.31	3677.61	3536.08	2438.28	2677.94	3214.77
ENSCAFG00000000428	YEATS4	352.212	583.675	695.063	412.885	361.722	460.952	281.636	1318.74	282.133	459.278	482.384	253.666	294.844	296.363	291.947	227.39	294.621	527.559	419.33	328.796	410.24	289.55	313.779	325.654	412.739	476.159	253.784	314.99	271.974	368.6	413.119	345.563	388.794	324.701	373.552	465.489	483.262	589.354	329.646
ENSCAFG00000000429	CCDC170	0	0	2.45172	0	6.82494	3.8817	5.23487	0	0	0	0	0	0	0	2.38324	2.44506	0	2.63122	0	0.807852	0	0	8.56734	17.575	0	1.70973	5.26886	0	0	7.05455	17.1114	2.22227	0	5.5983	0	0	1.75732	0	6.72747
ENSCAFG00000000430	ESR1	0	4.4726	0	1.1129	6.82494	4.85213	3.14092	279.882	3.34875	13.7098	4.49985	3.05621	0	5.29221	5.9581	0	9.35306	3.94682	1.81922	13.7335	0.858243	0	12.851	7.23676	0	1.70973	16.6847	9.21512	6.43725	2.64546	17.1114	24.445	0	23.1929	1.63123	16.333	22.8451	1.14884	16.3381
ENSCAFG00000000431	FRS2	251.58	822.959	228.01	661.061	355.872	202.819	225.099	268.357	298.876	354.398	362.688	461.488	552.967	413.85	160.869	517.129	472.33	102.617	203.753	197.924	196.538	141.244	193.836	171.615	394.88	728.343	292.422	343.473	341.979	241.619	174.374	207.782	207.357	225.531	204.719	813.585	257.447	433.112	325.802
ENSCAFG00000000432	CCT2	5276.47	5994.41	3707	6034.12	4706.29	5339.28	2658.27	11564	3884.55	7073.57	4064.26	2320.43	1956.98	1619.41	5350.37	1610.07	1999.22	8597.5	6043.45	5134.71	4316.1	5030.29	4475.36	5645.71	3543.01	6886.77	3886.67	2617.09	2055.09	4387.05	4295.78	4773.43	4383.29	3565.32	4041.37	4916.22	7590.73	4788.36	3255.14
ENSCAFG00000000433	GFPT2	13.4176	53.6712	38.0017	11.129	78.9743	2.91128	42.9259	0	3.34875	5.48392	5.39982	27.5059	69.1208	11.6429	52.4313	19.5604	3.5074	13.1561	9.0961	5.65497	0.858243	0	50.3331	21.7103	8.92945	5.12918	14.9284	5.86417	0	37.0364	399.267	67.7792	5.7599	95.9708	0.815615	1.02081	13.1799	5.7442	36.5206
ENSCAFG00000000434	LRRC10	0	0	0	0	0	0	0	0	1.67438	0.68549	0	0.764053	1.08001	0	5.9581	0	7.0148	5.26243	0	0	0.858243	4.03553	2.14184	0	0	3.41945	0	0.837738	0	0	0	1.11113	1.91997	6.39805	2.44684	2.04162	0	0	0
ENSCAFG00000000435	BEST3	0	0	0	4.45159	3.89997	0.970425	1.04697	0	0	0	0	1.52811	0	0	1.19162	2.44506	0	0	0	1.6157	0	0	0	4.13529	0	0.854863	0	0	0	0	0	0	2.87995	0	2.44684	1.02081	0	0	0
ENSCAFG00000000436	RAB3IP	180.019	466.269	296.658	435.143	205.723	155.268	99.4625	726.046	246.971	403.754	809.073	100.855	103.681	80.4415	183.509	91.6896	63.1332	298.643	155.543	165.61	200.829	116.022	224.893	163.344	145.848	105.148	130.843	110.581	78.0516	179.009	123.854	352.23	123.838	175.946	174.542	388.928	267.112	351.545	234.5
ENSCAFG00000000437	PPP1R18	4201.94	3988.44	2451.72	6009.64	3922.39	3506.15	4741.74	3760.29	3464.29	5463.36	4253.26	6807.72	6657.2	6942.31	5319.39	5791.11	5404.9	3725.8	3570.22	4824.49	3936.76	3961.89	6353.75	4184.92	4093.65	5126.61	8582.1	7837.04	5606.84	5313.84	4562.23	4734.54	3584.58	4005.18	6881.34	6429.06	3147.35	3858.95	5530.94
ENSCAFG00000000439	MYRFL	0	7.82706	0	0	4.87496	2.91128	1.04697	0	0	0.68549	0	0	0	8.46753	2.38324	0	2.33827	0	1.81922	0	0	0	4.28367	2.06765	1.98432	5.12918	9.65958	2.51321	0	0.881819	0.81483	15.5559	3.83994	3.99878	8.97176	0	0	0	2.8832
ENSCAFG00000000441	CNOT2	1081.23	1664.93	901.008	595.4	740.019	852.033	1498.22	1531.12	880.722	710.853	504.883	1301.95	1583.3	1418.31	1060.54	1487.82	1607.56	948.553	721.321	982.348	1023.03	1126.92	645.763	1018.32	819.525	1149.79	1166.18	1246.55	1573.91	1195.75	969.648	1134.47	1271.02	859.738	929.801	1612.88	566.734	1078.76	1012
ENSCAFG00000000442	MDC1	2289.94	1781.21	2125.64	5919.5	2169.36	5367.42	3534.58	1397.76	3080.02	3214.95	3651.18	4792.14	5070.66	4697.36	2873	5167.62	4290.72	1503.74	1834.68	2820.21	2169.64	2660.43	2430.98	1831.93	3541.02	2316.68	3736.5	3987.63	4414.34	2594.31	2925.24	2545.61	3108.43	2390.47	2652.38	1951.79	3938.14	2513.66	2954.32
ENSCAFG00000000443	TUBB	13957.7	3721.21	7980.35	3994.19	8546.78	11596.6	18784.8	6198.55	7478.6	6905.63	4336.96	6623.58	3716.33	4288.8	22345.3	3282.49	3835.92	8681.7	11026.3	16165.9	12894.2	11363.1	9086.74	14940.8	13812.9	20042.3	17589.2	7047.05	4618.73	15982.1	11556.7	19890.4	28667	12806.5	15154.9	12011.9	16467.8	12154.7	8150.81
ENSCAFG00000000444	FLOT1	4362.96	5774.13	7291.42	8161.98	3721.54	4028.24	4796.19	2115.58	3440.84	6561.51	7530.95	6442.5	6145.27	6074.39	5132.31	6308.24	6990.25	4484.91	5064.71	3653.92	4428.53	2532.3	8087.57	5004.74	4490.52	5948.13	7959.5	6883.7	6431.62	5292.68	6095.74	3388.96	4495.61	4765.75	6357.72	7422.31	4040.95	6432.35	5006.2
ENSCAFG00000000445	SYNE1	2637.68	1461.42	4003.66	3171.75	3024.43	5388.77	11013.1	854.462	1114.3	2179.17	3258.79	6092.56	5353.62	5756.86	1620.6	5121.17	4460.24	1045.91	4136.91	3937.47	5583.73	1713.08	2237.15	3031.17	6876.66	4747.91	3053.31	6216.86	4782.07	2314.78	3782.44	962.243	2711.96	5915.8	2199.71	2826.62	9512.35	4025.53	29047.3
ENSCAFG00000000446	PTPRB	3500.88	1939.99	437.632	106.838	167.699	52.403	5295.59	138.294	235.25	479.158	258.291	803.784	573.487	456.188	1304.82	887.555	1169.13	1870.79	1042.41	1874.22	1101.98	1586.97	3623.99	391.819	1694.61	161.569	3819.93	664.326	1632.65	2395.9	1393.36	1398.92	3391.62	1155.65	2174.43	205.183	10.5439	505.489	703.501
ENSCAFG00000000447	IER3	389.11	433.843	524.668	1189.69	388.047	185.351	142.388	791.9	301.388	1357.27	766.774	516.5	284.043	218.039	424.217	352.088	448.947	1368.23	145.538	395.04	266.913	517.557	1364.35	419.732	563.547	245.346	338.964	299.073	288.872	355.373	614.382	522.233	564.471	442.265	293.621	1010.6	1310.96	826.015	459.39
ENSCAFG00000000448	DDR1	1260.14	2557.21	4158.12	1028.32	919.417	303.743	983.109	2899.24	956.069	773.918	825.272	2807.9	5321.22	5448.85	525.504	5491.59	5186.27	561.764	1628.2	238.316	3378.04	94.8351	1019.51	2085.22	777.854	1458.4	2347.28	3116.39	5452.35	544.083	1441.43	2134.49	1285.42	1399.57	5239.51	1284.18	266.233	1666.97	2389.21
ENSCAFG00000000450	TSPAN8	3.3544	0	0	0	0.974992	2.91128	2.09395	4.93909	0	0.68549	34.1989	0	0	10.5844	10.7246	1.22253	0	5.26243	6.36727	120.37	0	0	26.7729	6.20294	2.97648	0	0.878144	0	0.804656	5.29092	17.1114	1.11113	0.959984	2.39927	0	0	0.878658	0	6.72747
ENSCAFG00000000451	LGR5	1.11813	6.70891	7.35517	26.7095	16.5749	4.85213	6.28184	8.23181	4.18594	36.331	14.3995	11.4608	27.0003	7.40909	4.76648	13.4478	22.2135	1.31561	0	5.65497	0.858243	0	43.9076	14.4735	8.92945	2.56459	8.78144	43.5624	12.8745	12.3455	8.96313	31.1118	0	40.7876	4.89369	31.6451	0	11.4884	9.61068
ENSCAFG00000000453	ZFC3H1	2020.47	1363.03	956.171	1403.36	1569.74	1424.58	1739.02	2899.24	1241.55	2115.42	1461.55	3047.05	3012.16	3528.84	1132.04	3560	3167.18	991.968	1003.3	1798.28	1041.91	1195.53	1271.18	1437.01	2292.88	1342.13	1069.58	1576.62	3782.69	1346.54	1421.88	1190.03	1956.45	994.098	908.595	1085.12	1062.3	1602.63	1262.84
ENSCAFG00000000454	VARS2	4670.44	3202.38	3123.49	7152.59	8134.36	6014.7	6444.12	5347.38	4442.96	5061.66	3877.07	5788.47	6848.36	6283.96	5041.74	6318.02	8302.01	3749.48	5233.9	4251.73	4699.74	8891.29	6002.49	8240.6	6121.63	3652.83	7487.93	6165.75	7383.52	5028.13	5562.85	5282.33	6194.78	4815.33	10815.9	5480.73	5918.64	5332.91	5414.65
ENSCAFG00000000458	RAB21	1908.65	1753.26	1171.92	899.22	1374.74	1686.6	1580.93	1598.62	1834.28	1611.59	1751.34	1785.59	1670.78	1572.84	1060.54	1585.62	1722.13	1414.28	1795.57	2127.07	1638.38	1944.12	1522.84	1316.06	1234.25	1485.75	2163.75	1843.02	1630.23	1586.39	1455.29	1432.25	1645.41	1812.25	1418.35	1046.33	1018.36	1257.98	1695.32
ENSCAFG00000000459	TBC1D15	532.231	966.082	1281.02	456.288	487.496	447.366	547.567	1679.29	532.452	436.657	507.583	699.873	678.248	813.941	456.39	689.506	830.084	736.74	313.816	405.542	363.037	530.673	401.594	399.056	471.276	364.172	551.474	753.964	757.181	609.337	614.382	621.124	534.711	411.875	521.993	1018.77	353.22	533.061	645.837
ENSCAFG00000000460	LAPTM4B	1.11813	2.2363	0	1.1129	1.94998	1.94085	10.4697	0	0	2.74196	6.29979	0	0	0	0	0	0	1.31561	52.7574	3.23141	0	0	6.42551	0	0	352.203	0	0	0	1.76364	119.78	101.113	0	295.91	0	0	0.878658	3.44652	10.5717
ENSCAFG00000000462	TPH2	0	0	0	0	0	0.970425	0	0	1.67438	0	0.89997	0	0	1.05844	2.38324	0	0	0	0.90961	0.807852	0	1.00888	0	0	0	0	0	3.35095	0.804656	0	2.44449	0	0	0.799757	1.63123	0	0	0	0
ENSCAFG00000000464	CNOT6	703.306	859.858	621.511	396.191	875.543	1149.95	839.673	1160.69	311.434	538.11	391.487	779.335	898.571	699.63	797.194	821.539	733.046	576.236	322.002	1125.34	799.024	660.819	327.701	726.778	903.858	789.038	317.888	677.73	797.414	709.865	567.122	385.564	348.474	1175.64	369.474	394.033	757.403	1012.13	1090.81
ENSCAFG00000000469	POP1	467.38	185.613	73.5517	179.176	285.673	452.218	329.797	74.0863	328.178	250.204	194.394	382.791	191.162	185.227	589.852	246.951	188.23	330.218	342.923	395.848	405.09	661.828	331.984	380.447	286.734	389.817	287.153	313.314	257.49	414.455	292.524	264.45	395.513	315.104	425.751	122.497	965.645	184.963	294.087
ENSCAFG00000000470	-	5.59067	22.363	14.7103	22.2579	8.77493	0.970425	0	90.5499	2.51157	10.9678	3.59988	0	1.08001	0	11.9162	0	2.33827	0	0	0	1.71649	1.00888	12.851	7.23676	2.97648	0.854863	3.51258	0	0	0	0	5.55567	5.7599	0	6.52492	6.12486	5.27195	0	5.76641
ENSCAFG00000000473	TRHDE	0	0	24.5172	0	36.0747	0	1.04697	0	0	1.37098	0.89997	0	0	0	0	0	1.16913	2.63122	0	2.42356	0.858243	0	4.28367	0	92.2709	4.27431	0	2.51321	2.41397	0	242.819	0	0	28.7912	0	1.02081	0	0	0
ENSCAFG00000000478	CCHCR1	1877.35	1959	1844.92	3618.03	2582.75	3277.13	2664.55	2069.48	855.607	3103.9	2790.81	2039.26	1448.3	1634.23	1241.67	1838.68	1208.88	2006.3	1699.15	1275.6	1502.78	2045.01	1577.46	3015.66	1822.6	2085.01	3898.96	1646.16	1660.01	1261	2382.56	2073.38	3015.31	1326.8	2752.7	2194.74	4210.53	2086.29	853.428
ENSCAFG00000000479	KCNC2	0	2.2363	0	0	1.94998	0	30.3622	6.58545	77.8585	3.42745	0	0.764053	0	0	2.38324	0	0	0	2.72883	0	0.858243	2.01777	0	54.7926	42.6629	17.0973	6.14701	0	0	0	33.408	10.0002	0.959984	3.99878	0	0	0	8.04187	472.845
ENSCAFG00000000480	NIPAL2	510.987	934.774	159.362	514.158	839.468	328.004	94.2277	190.978	585.195	665.611	566.981	382.027	272.163	228.623	486.181	204.162	340.218	378.895	452.076	324.757	908.879	52.4619	463.707	194.359	150.808	144.472	304.716	384.522	188.29	529.092	329.191	313.34	389.754	337.497	521.993	149.038	380.459	327.419	212.396
ENSCAFG00000000481	CAPS2	372.338	407.007	149.555	97.9349	489.446	146.534	0	24.6954	141.485	41.8149	35.9988	55.7759	89.6411	109.019	76.2637	89.2445	59.6258	73.674	328.369	171.265	12.0154	4.03553	24.6311	495.201	60.5218	365.881	304.716	44.4001	24.1397	0	88.0017	122.225	295.675	0.799757	0	206.204	13.1799	12.6372	0
ENSCAFG00000000482	FLT4	21.2445	32.4264	13.4845	13.3548	101.399	6.79298	131.919	8.23181	5.02313	37.0165	10.7996	90.1583	81.001	38.1039	9.53296	73.3517	67.8097	53.9399	10.0057	47.6633	23.1725	2.01777	49.2622	10.3382	41.6707	11.9681	113.281	75.3964	60.3492	18.5182	162.151	10.0002	12.4798	75.1771	5.7093	3.06243	135.313	44.8047	23.0656
ENSCAFG00000000483	TCF19	592.611	374.581	342.015	403.981	507.971	749.168	419.837	228.844	586.032	419.52	371.688	428.634	340.204	285.779	739.996	315.412	494.543	426.257	442.98	713.333	513.229	502.424	356.616	739.183	496.08	653.115	999.328	595.632	470.724	506.164	688.531	422.231	785.267	491.85	959.979	345.034	800.457	691.601	372.894
ENSCAFG00000000484	STK3	34.6621	38.0171	114.005	162.483	108.224	168.854	73.2882	561.41	20.9297	208.389	154.795	149.754	119.881	113.253	51.2397	152.816	178.877	30.259	223.764	21.0042	12.8736	121.066	150.999	19.6426	60.5218	194.054	51.8105	150.793	222.085	35.2728	142.595	16.667	16.3197	95.9708	5.7093	121.476	259.204	127.521	82.6518
ENSCAFG00000000485	-	0	0	8.58103	3.33869	2.92498	0	2.09395	8.23181	0	0.68549	3.59988	0	2.16003	0	1.19162	1.22253	0	6.57804	0.90961	0.807852	0	0	4.28367	1.03382	1.98432	10.2584	8.78144	5.86417	0	0	3.25932	3.3334	0.959984	0.799757	5.7093	0	0	0	1.92214
ENSCAFG00000000487	DLA88	50743.1	25540.8	118516	167097	19894.7	16936.8	28509.1	28052.4	11500.5	98210.9	66402.5	77488	55195.1	67431.2	79437	36838.4	40754.8	52528.3	66376.1	23522.2	5202.67	16451.9	12119.6	19532	28083.1	42532.8	105885	89219.1	66666.6	17913.3	83202.3	51802.2	23550.3	51046.1	18072.4	82069	44737.7	33823	31284.7
ENSCAFG00000000488	KCNS2	0	0	0	0	0	0	0	0	0	0	0	0	0	0	0	0	0	0	0	0	0	0	0	0	0	0	0	0	0	0	0	0	0	11.1966	0	0	0	0	0
ENSCAFG00000000491	-	1.11813	0	0	1.1129	0	0	3.14092	0	0	0	0	0.764053	0	1.05844	0	0	0	0	0.90961	1.6157	0.858243	0	0	0	0	0.854863	0.878144	0	0	0	0	1.11113	1.91997	1.59951	2.44684	0	0.878658	2.29768	0
ENSCAFG00000000493	OSR2	0	2.2363	2.45172	14.4677	21.4498	6.79298	3.14092	3.29272	0	6.8549	13.4995	0	0	0	4.76648	2.44506	0	24.9965	0	0	0	1.00888	16.0638	0	0.992161	0	0	0	0	0	2.44449	0	0	6.39805	0	0	32.5103	4.59536	0
ENSCAFG00000000497	-	895.625	29.0719	134.845	1121.8	428.021	3366.41	5.23487	1203.49	5.86032	1192.75	1280.66	1862.76	1695.62	1058.44	406.342	1407.13	1521.04	81.5677	208.301	33.9298	0.858243	7.06219	112.446	59.9617	230.181	41.8883	120.306	1677.99	1355.85	405.637	1744.55	43.3343	80.6387	196.74	14.6811	8.16648	1672.96	73.5257	2223.91
ENSCAFG00000000502	-	2276.52	19.0086	193.686	864.721	373.422	8027.36	4.1879	1863.68	3.34875	1349.04	2320.12	3031	1446.14	1064.79	560.061	1119.84	1325.8	19.7341	233.77	67.0517	7.72418	10.0888	89.9571	45.4882	258.954	61.5501	161.579	2380.01	1324.46	619.037	3395.4	84.4462	143.998	537.436	6.52492	4.08324	2068.36	37.9117	6582.35
ENSCAFG00000000506	MCCD1	21.2445	33.5445	66.1965	85.693	96.5242	61.1368	38.738	51.0372	43.5338	41.8149	62.9979	40.4948	61.5607	79.3831	22.6408	91.6896	64.3023	56.5711	34.5652	24.2356	25.7473	31.2754	46.0495	33.0823	36.7099	26.5007	63.2264	22.6189	35.4049	11.4637	18.7411	15.5559	27.8395	13.5959	59.5399	53.0821	34.2677	70.0792	25.9488
ENSCAFG00000000507	VPS13B	5030.48	3098.4	1776.27	2077.78	4775.51	1579.85	2425.84	1671.06	2984.58	1689.73	2778.21	3286.96	3634.24	3255.76	2701.4	4271.51	3521.43	3642.92	2577.84	1688.41	2753.24	4255.47	8071.51	2289.92	3838.67	2673.16	4647.14	3458.18	3883.27	7448.73	1861.07	1177.8	1982.37	2112.96	2887.28	3050.18	2565.68	2751.47	2036.5
ENSCAFG00000000509	DDX39B	4417.74	5284.38	3885.98	9224.8	6937.07	8069.09	7217.84	5910.44	2894.16	7419.75	6260.19	11233.9	8815.07	8952.29	5935.46	9584.62	8678.47	3717.91	4341.57	2888.88	3461.29	6872.52	4045.93	6667.12	5867.64	6894.47	9037.86	10714.7	9859.45	4399.4	5541.66	6725.7	5023.6	4474.64	6786.73	4900.91	11057.9	4481.62	6695.76
ENSCAFG00000000510	PRR16	3.3544	3.35445	0	2.22579	22.4248	0.970425	9.42277	0	0	0	0	0	0	0	7.14972	0	0	3.94682	0	0	0	0	13.9219	0	0	0	1.75629	0	0	1.76364	30.1487	3.3334	0	0	0	1.02081	0	0	1.92214
ENSCAFG00000000512	SRFBP1	183.374	410.361	101.746	131.322	140.399	508.503	215.677	125.124	159.066	161.776	98.0967	191.777	244.083	272.019	227.599	220.055	247.856	288.118	118.249	315.87	254.04	357.145	83.5316	190.223	114.098	227.393	115.915	240.431	211.625	224.864	292.524	168.892	196.797	218.334	71.7741	56.1445	506.107	173.475	211.435
ENSCAFG00000000513	ATP6V1G2	35.7803	5.59075	17.1621	33.3869	51.6746	28.1423	39.785	29.6345	27.6272	23.9922	22.4992	26.7419	29.1604	42.3376	25.024	20.783	12.8605	19.7341	20.0114	13.7335	40.3374	18.1599	34.2694	20.6765	22.8197	48.7272	43.0291	3.35095	11.2652	60.8455	13.8521	41.112	23.9996	7.99757	35.0714	23.4786	15.8158	22.9768	14.416
ENSCAFG00000000515	LTA	172.193	157.659	241.495	150.241	152.099	358.087	268.025	373.724	18.4181	338.632	336.589	314.79	301.324	409.617	498.097	250.618	204.598	213.128	193.747	22.6199	176.798	240.114	372.679	96.1455	406.786	275.266	100.987	382.009	245.42	410.046	204.522	234.449	111.358	16.7949	81.5615	383.824	9.66524	291.805	8.64961
ENSCAFG00000000517	TNF	418.182	545.658	356.726	882.527	443.621	450.277	357.018	335.858	157.391	1809.01	1548.85	626.524	538.927	405.383	855.583	489.011	538.97	951.184	1205.23	655.168	668.571	392.456	3190.26	502.438	278.797	495.82	448.732	420.545	261.513	864.183	646.975	623.347	738.228	698.188	2549.61	2206.99	183.639	449.196	484.378
ENSCAFG00000000519	-	459.553	15.6541	15.9362	0	3.89997	0	226.146	0	1073.28	0	0	0	0	0	22.6408	0	0	135.508	171.916	944.379	811.039	775.831	157.425	43.4206	9.92161	19.6618	17.5629	0	0	285.709	193.93	311.118	60.479	1263.62	25.2841	2.04162	0	50.5489	1372.4
ENSCAFG00000000522	SNCAIP	6.7088	1.11815	26.9689	0	5.84995	0	11.5167	0	4.18594	0	0	0	0	0	0	0	0	10.5249	0.90961	2.42356	32.6132	0	133.865	1.03382	15.8746	2.56459	0	0	0	10.5818	1162.76	23.3338	0	157.552	0	5.10405	0	14.9349	345.023
ENSCAFG00000000525	GLIPR1	399.174	759.224	420.47	730.06	546.97	647.274	120.402	647.02	266.226	1205.78	1329.26	989.449	1355.42	1555.91	499.289	1408.35	985.579	230.231	540.309	515.41	275.496	696.13	567.586	563.434	491.119	643.712	1443.67	1083.2	1166.75	317.455	440.008	456.676	256.316	159.951	186.776	1132.08	2251.12	709.983	185.486
ENSCAFG00000000529	RGS22	41.3709	143.123	17.1621	62.3222	148.199	52.403	10.4697	34.5736	45.2082	92.5412	613.779	29.034	114.481	113.253	110.821	160.151	12.8605	18.4185	264.697	102.597	108.997	187.652	53.5459	103.382	44.6472	200.893	86.0581	20.1057	40.2328	135.8	58.6678	23.3338	77.7587	44.7864	252.025	119.435	33.389	57.442	34.5984
ENSCAFG00000000530	SNX2	1984.69	2861.35	2504.43	1003.83	947.692	2001.99	1628.04	1191.97	766.865	1144.08	1174.46	935.966	981.732	1003.4	1762.41	896.113	1172.64	4502.01	1652.76	2047.91	1495.06	3279.88	1614.94	1795.75	3236.43	1560.12	670.024	1168.64	1247.22	1434.72	2065.59	1372.25	1994.85	2568.02	736.5	1325.01	1610.58	3494.77	2033.62
ENSCAFG00000000532	-	2.23627	11.1815	0	3.33869	12.6749	9.70425	1.04697	0	5.02313	8.91137	39.5987	6.11243	5.40007	4.23376	2.38324	7.33517	0	6.57804	8.18649	5.65497	5.14946	9.07995	5.35459	2.06765	2.97648	18.807	7.02515	1.67548	2.41397	14.9909	11.4076	6.66681	7.67987	1.59951	8.15615	8.16648	13.1799	10.3396	0
ENSCAFG00000000533	PRRC2A	10660.3	9858.74	15181.1	12474.5	11162.7	12258.4	19952.2	16689.2	11482.9	9368.59	10880.6	11914.7	11332.6	10406.6	14207.7	11387.8	12205.7	11152.4	12401.6	11616.9	11612.9	15603.4	15768.2	12824.6	16478.8	13078.5	21714.7	11227.4	12242.8	12256.4	11706.7	12882.5	14382.5	10798.3	19233.8	14830.3	11557	12772.8	10627.5
ENSCAFG00000000534	SNX24	190.083	261.647	84.5844	288.24	53.6246	32.9945	65.9594	36.22	83.7189	162.461	220.493	68.0008	164.162	125.954	29.7905	158.929	139.127	102.617	185.561	206.002	185.38	99.8795	159.567	131.296	273.836	110.277	35.1258	78.7474	67.5911	31.7455	176.818	51.1122	101.758	316.704	17.9435	52.0613	50.0835	340.056	262.371
ENSCAFG00000000535	MYCT1	11.1813	4.4726	2.45172	15.5806	51.6746	12.6155	104.697	0	0	3.42745	0	0	0	0	5.9581	0	0	57.8867	6.36727	20.1963	7.72418	0	33.1984	3.10147	15.8746	0	14.0503	0	0	7.93637	119.78	5.55567	0	87.1735	2.44684	3.06243	24.6024	33.3163	261.41
ENSCAFG00000000540	-	105.105	59.262	49.0344	48.9674	57.5245	52.403	97.3686	46.0981	106.323	43.8714	60.298	36.6746	36.7204	21.1688	56.0061	41.5659	22.2135	97.355	124.617	88.8637	129.595	112.995	49.2622	76.5029	99.2161	93.18	79.033	46.0756	30.5769	64.3728	61.1123	56.6679	97.9184	66.3798	110.924	129.643	64.142	104.544	41.3259
ENSCAFG00000000543	CEP120	1278.03	953.783	1350.9	681.093	960.367	1835.07	1112.93	2341.13	624.543	1093.36	1105.16	1737.46	2340.39	2234.37	1089.14	2470.73	2971.94	914.347	655.829	1440.4	1181.8	856.542	698.238	940.779	1142.97	925.816	447.853	2069.21	2796.18	1004.39	1192.91	657.792	1321.9	902.125	575.824	644.131	1212.55	1024.76	1728.96
ENSCAFG00000000544	FBXO43	3.3544	16.7723	4.90344	6.67738	31.1997	16.4972	12.5637	1.64636	3.34875	12.3388	7.19976	0	3.24004	0	17.8743	0	2.33827	5.26243	27.2883	8.07852	16.3066	13.1155	16.0638	8.27058	14.8824	12.8229	6.14701	0	1.60931	4.4091	2.44449	3.3334	49.9192	3.19903	4.07807	11.2289	18.4518	0	3.84427
ENSCAFG00000000547	FBXO5	384.638	383.526	231.688	113.515	363.672	415.342	315.139	696.411	248.645	368.794	161.995	147.462	99.3612	142.89	363.444	95.3572	99.3763	789.365	156.453	479.864	314.975	279.461	335.197	260.523	356.186	467.61	281.884	114.77	136.792	270.719	174.374	304.451	803.507	271.118	255.287	590.028	570.249	357.289	206.63
ENSCAFG00000000549	MTRF1L	280.651	307.491	464.601	183.628	234.973	363.909	229.287	411.591	198.414	221.413	215.993	301.037	413.645	391.623	237.132	399.767	418.55	488.09	200.114	240.74	288.369	201.777	202.403	313.248	246.056	362.462	205.486	329.231	457.045	250.437	237.116	248.894	303.355	202.338	175.357	302.16	440.208	269.977	370.011
ENSCAFG00000000550	RGS17	40.2528	10.0634	29.4207	8.90317	31.1997	22.3198	32.4562	6.58545	17.581	26.0486	18.8994	90.1583	10.8001	26.461	42.8983	22.0055	65.4714	13.1561	27.2883	8.07852	28.322	30.2665	40.6949	39.2853	62.5061	46.1626	72.886	46.9133	49.8887	18.5182	46.4453	71.1126	19.1997	57.5825	17.9435	10.2081	19.3305	31.0187	167.226
ENSCAFG00000000554	-	272.825	368.99	201.041	405.094	381.222	214.464	359.112	176.161	683.983	457.907	433.786	356.049	314.284	314.357	519.546	295.852	267.731	340.742	532.122	328.796	360.462	345.038	550.452	398.022	376.029	326.558	460.148	356.039	300.137	448.846	425.341	413.342	381.114	575.825	283.834	264.39	468.325	459.536	437.286
ENSCAFG00000000555	RNF19A	2253.04	3271.71	3895.79	1893.04	2998.1	1285.81	1927.48	4318.41	999.603	1419.65	2321.92	3472.62	2793.99	2597.41	2200.92	3050.21	4110.67	1540.58	1642.76	1236.01	1714.77	1262.11	2029.39	1722.35	1839.47	2089.28	1513.92	2529.97	4113.4	2600.49	1377.06	1181.14	1505.26	2039.38	2278.83	3158.38	1129.95	1749.68	2766.91
ENSCAFG00000000557	CSNK1G3	354.448	437.197	789.454	220.354	424.122	608.457	431.353	976.293	169.949	246.776	222.293	634.928	808.93	707.039	305.055	816.648	901.401	431.519	145.538	304.56	370.761	368.243	231.318	372.176	359.162	284.669	151.919	536.152	683.958	258.373	339.784	222.227	366.714	400.678	194.932	222.536	244.267	340.056	545.886
ENSCAFG00000000558	ACR	0	0	3.67758	0	0	0	0	0	0	0	0	0	0	0	0	0	0	1.31561	0	0	0	0	0	0	0	0	4.39072	0	0	1.76364	0	0	0.959984	0	2.44684	3.06243	0.878658	0	0
ENSCAFG00000000561	MIOX	144.239	26.8356	25.7431	30.0482	314.922	16.4972	237.663	6.58545	2.51157	11.6533	12.5996	5.34837	1.08001	1.05844	60.7726	0	2.33827	89.4613	11.8249	113.907	18.0231	4.03553	279.509	140.6	15.8746	61.5501	26.3443	0	0.804656	42.3273	1033.2	52.2233	7.67987	55.1832	7.34053	3.06243	14.0585	58.5908	55.7419
ENSCAFG00000000562	-	433.836	375.699	926.751	291.579	97.4992	690.943	53.3957	688.179	9.20907	1102.95	1205.96	2334.18	9098.03	7221.74	294.33	10984.4	8642.23	309.168	482.093	117.139	629.092	395.482	84.6025	99.247	238.119	259.023	89.5707	3299.01	8388.54	177.246	132.002	70.0015	62.399	37.5886	9.78738	586.966	978.825	302.145	763.088
ENSCAFG00000000563	SNX31	571.366	1426.76	919.396	427.352	1171.94	548.29	695.191	1175.5	924.256	480.529	286.19	511.152	489.246	460.422	714.972	553.805	445.44	1269.56	1075.16	609.928	899.438	1319.62	871.727	544.825	534.775	848.879	680.562	617.413	561.65	780.41	690.161	417.787	583.67	571.826	880.048	1665.96	709.956	774.318	576.641
ENSCAFG00000000564	SCO2	529.995	294.074	229.236	427.352	529.421	563.817	566.413	653.606	457.105	446.254	422.086	278.115	261.363	291.071	711.397	246.951	250.194	576.236	528.484	383.73	555.283	1053.27	567.586	775.367	719.316	556.516	338.085	363.578	300.941	633.146	739.051	738.905	512.632	626.209	772.387	525.717	1097.44	592.801	495.911
ENSCAFG00000000565	-	1.11813	2.2363	3.67758	0	2.92498	0	0	3.29272	0	2.05647	0.89997	3.82027	5.40007	3.17532	0	7.33517	3.5074	2.63122	0.90961	1.6157	0	3.02665	7.49642	3.10147	5.95296	0	0	4.18869	4.02328	2.64546	0	3.3334	4.79992	1.59951	3.26246	4.08324	7.90792	2.29768	4.80534
ENSCAFG00000000566	ARSA	2643.27	2832.28	1322.7	4708.67	2607.13	1589.56	1621.76	1326.97	2489.8	2883.86	3677.28	4014.34	3761.69	3838.97	2262.89	4012.34	3798.51	2615.43	2283.12	2301.57	2701.75	1124.91	4365.06	1982.87	2265.1	2377.37	2575.6	3645	4288.01	1760.99	3634.14	3260.07	2543.96	2553.62	2412.59	2123.28	2453.21	2420.6	2896.66
ENSCAFG00000000567	PABPC1	54288.7	38693.6	46335.1	22180	68395.7	29891	12570	128423	51405.9	48023.4	31074.2	30450.6	48418.1	46075	64028.1	46095.4	44498.4	44488.6	47937.4	27009.7	39864.5	82374.3	55616	50325.5	21666.8	38122.6	15487.8	39927.4	46600	54219.5	23815.9	30088.4	38317.8	18420	32441.1	32386.2	69345.4	28225.8	23297.2
ENSCAFG00000000568	MAPK8IP2	1359.65	419.307	1347.22	1428.96	153.074	27.1719	1908.63	23.0491	1743.86	135.727	53.0982	171.912	32.4004	44.4545	829.368	42.7885	170.693	2222.06	1349.86	4618.49	1323.41	733.458	55.6877	2635.21	2477.42	3342.51	1295.26	201.057	203.578	68.7819	2093.3	1510.03	3118.99	1861.03	243.869	4115.9	1.75732	3912.95	6258.47
ENSCAFG00000000569	ZNF608	4387.56	1352.96	1375.42	4505	4489.84	721.996	7215.74	258.479	2.51157	3335.6	1260.86	490.522	744.129	788.539	2515.51	569.698	513.249	8113.35	1192.5	6543.6	2962.65	5484.29	4169.08	7927.36	5585.86	1639.63	4071.95	317.503	636.483	2462.92	2680.79	1923.37	3164.11	6466.83	1928.11	1913	391.003	3977.28	3777
ENSCAFG00000000570	SCAF8	1614.58	3872.16	4788.21	1963.15	1613.61	1405.18	2339.99	3969.38	1984.97	1896.75	1828.74	2344.88	2980.84	2720.19	2184.24	2585.65	3782.14	2748.3	1388.97	1437.17	2197.1	1919.91	2215.73	1108.26	2469.49	2250	1439.28	3257.96	3472.9	1536.13	1436.55	1506.7	1297.9	2055.37	1260.94	2944.01	919.955	1979.45	3364.7
ENSCAFG00000000572	LMF2	1215.41	1018.64	491.57	3409.91	1919.76	1125.69	1096.18	1269.35	1666.01	2212.08	2317.42	2339.53	1347.86	1229.91	1433.52	1242.09	1621.59	1197.2	1338.95	1194.01	1250.46	1659.61	1879.46	2164.83	1391.01	1256.65	1556.07	2303.78	1914.28	1184.28	2342.64	1811.15	1598.37	1398.77	1691.59	1538.36	1683.51	1112.08	1962.5
ENSCAFG00000000575	BAG6	7863.83	8027.2	11188.4	10798.4	10052.2	7363.59	11304.2	16929.5	9054.19	8201.89	8833.2	7458.69	8754.59	8670.75	11011.8	8821.76	8361.64	8215.97	8407.53	7429.82	7955.91	7916.71	11070.1	7840.51	8918.53	10098.5	13693.8	7853.8	8539.81	8180.64	9913.22	10772.5	8497.78	7575.29	14609.3	9097.46	9536.07	9348.1	8181.57
ENSCAFG00000000577	TIAM2	60.3792	43.6079	45.3569	64.548	123.824	72.7819	93.1807	39.5127	594.404	65.1216	134.096	203.238	109.081	117.487	23.8324	144.258	130.943	26.3122	53.667	158.339	76.3836	59.5241	29.9857	67.1985	267.883	137.633	61.4701	155.819	155.299	66.1365	175.188	185.559	67.1989	123.163	119.895	33.6867	107.196	74.6745	298.892
ENSCAFG00000000578	-	3.3544	0	0	0	0.974992	0	0	1.64636	0.837189	1.37098	0	0	1.08001	1.05844	1.19162	0	0	1.31561	0	0	0	0	0	1.03382	0.992161	1.70973	1.75629	0	0	0	0.81483	0	0	0	0	0	1.75732	0	0
ENSCAFG00000000579	CHKB	812.883	638.464	280.722	1524.67	1839.81	1089.79	487.89	1052.03	883.234	1262.67	1432.75	1319.52	908.291	974.824	879.416	1053.82	848.79	863.039	994.204	738.377	785.292	835.356	778.557	1046.23	749.081	648.841	678.805	1437.56	992.141	874.765	1309.43	931.131	975.344	706.185	1132.89	1050.41	1399.7	912.178	1242.66
ENSCAFG00000000580	-	3951.48	4458.07	3372.34	2110.05	2926.93	2595.89	3681.16	4501.15	2567.66	2497.93	2198.63	2193.6	1661.06	1320.93	4627.06	1602.73	1565.47	3919.2	2574.2	1879.06	3386.62	3565.39	4672.41	1865.02	2262.13	4340.99	2206.78	2039.05	1858.76	5275.04	2737.83	3023.4	2724.44	3556.52	3131.15	3001.18	3376.68	2041.49	2477.63
ENSCAFG00000000581	TFB1M	101.75	101.752	55.1637	155.806	122.849	229.02	123.543	55.9763	139.81	180.284	116.996	152.811	154.442	109.019	107.246	107.582	122.759	130.245	126.436	127.641	199.112	144.27	66.3969	126.126	92.2709	206.022	132.6	170.061	151.275	108.464	115.706	96.6687	105.598	95.9708	142.733	58.1861	323.346	125.223	177.797
ENSCAFG00000000582	GRAMD2B	1972.39	982.855	1909.89	3200.69	1040.32	1353.74	976.827	1366.48	9.20907	2251.84	2243.63	1392.87	1605.98	1379.15	911.589	1827.68	1583.01	1860.27	583.06	2112.53	623.084	635.597	615.778	812.585	860.203	412.044	433.803	1299.33	1530.46	957.656	756.977	667.792	818.866	1357.99	632.917	775.815	2633.34	1623.31	1300.32
ENSCAFG00000000583	CLDN20	1.11813	0	0	2.22579	1.94998	2.91128	1.04697	0	6.69751	0	1.79994	0	0	0	1.19162	2.44506	1.16913	0	0	1.6157	4.29121	2.01777	1.07092	1.03382	2.97648	0	0	0	0	1.76364	0	0	3.83994	0	0	2.04162	2.63597	1.14884	0
ENSCAFG00000000584	ZNF706	1835.97	1789.04	1447.74	886.978	2663.68	917.052	1644.8	2581.5	1383.87	848.637	1159.16	806.84	843.49	971.649	1632.52	907.116	845.283	1731.34	1542.7	1038.9	1607.49	1594.04	1774.51	1057.6	1120.15	1720.84	951.03	831.036	852.935	1818.31	1273.58	1184.47	1140.46	1156.45	938.773	2006.91	1765.22	1337.25	1080.24
ENSCAFG00000000586	CPT1B	1379.78	649.646	512.41	2630.89	4416.71	2151.43	937.042	2197.89	1595.68	1313.4	2633.31	1415.03	594.007	589.552	1190.43	492.679	441.932	1078.8	2447.76	1213.39	1232.44	1987.5	1118.04	2575.25	1368.19	1206.21	1379.56	1285.09	922.94	1419.73	2660.42	1782.26	1998.69	861.338	2800.82	1725.17	2813.46	1390.1	1556.93
ENSCAFG00000000587	GRHL2	33.544	6.70891	40.4534	1482.38	64.3495	32.9945	24.0804	1.64636	7.5347	967.912	1142.06	0	7.56009	8.46753	3.57486	14.6703	2.33827	0	99.1475	0.807852	70.3759	19.1688	49.2622	4.13529	29.7648	41.8883	36.8821	6.70191	0.804656	8.81819	8.1483	10.0002	30.7195	23.1929	65.2492	0	20.2091	14.9349	30.7542
ENSCAFG00000000588	ALDH7A1	1644.77	509.877	453.569	753.431	969.142	1758.41	696.238	228.844	152.368	730.047	547.182	826.706	705.249	675.285	981.895	658.942	846.452	1269.56	1081.53	1332.15	531.252	891.853	567.586	1098.95	601.249	618.066	576.941	784.961	879.489	774.237	1064.98	916.686	792.947	2192.13	384.97	494.072	1817.94	1062.68	2491.09
ENSCAFG00000000590	PHAX	674.234	263.884	232.914	381.723	435.821	1321.72	480.561	591.044	231.901	353.027	269.091	485.938	427.685	343.993	666.116	336.195	381.137	614.389	262.877	645.474	238.591	647.703	255.949	711.27	489.135	242.781	339.842	604.009	511.761	527.328	596.456	336.674	760.307	810.953	279.756	435.886	774.098	353.842	1208.06
ENSCAFG00000000592	TEX43	0	0	2.45172	0	0.974992	0.970425	0	0	0.837189	1.37098	0.89997	0	0	0	0	0	0	1.31561	0	0	0	0	1.07092	1.03382	1.98432	0	0	0	0	2.64546	4.88898	0	1.91997	0	1.63123	1.02081	1.75732	1.14884	3.84427
ENSCAFG00000000593	LMNB1	4459.12	2718.22	1988.35	3259.67	3670.84	10768.8	4614.01	3151.14	1427.41	3556.32	1906.14	1854.36	1626.5	1670.22	9511.51	1695.65	1837.88	3940.25	1788.29	7012.96	2338.71	4735.7	2184.67	5002.67	3605.51	3887.92	2579.99	1554	2164.52	4075.77	3131.39	3028.95	6120.86	5771.04	3151.54	2817.43	6034.62	5560.38	2574.7
ENSCAFG00000000594	2023-03-03	21.2445	0	7.35517	8.90317	28.2748	157.209	7.32882	1.64636	0	23.3067	547.182	6.87648	8.6401	8.46753	33.3654	8.55769	4.67653	7.89365	5.45766	29.8905	3.43297	8.07107	12.851	3.10147	11.9059	10.2584	3.51258	5.86417	0.804656	22.9273	71.7051	7.77794	2.87995	30.3908	2.44684	3.06243	338.283	11.4884	24.9878
ENSCAFG00000000595	-	16.772	20.1267	56.3896	76.7899	51.6746	29.1128	34.5501	34.5736	12.5578	15.0808	21.5993	28.27	33.4804	28.5779	9.53296	28.1181	35.074	89.4613	10.9153	18.5806	29.1802	11.0977	11.7801	40.3191	28.7727	38.4688	8.78144	25.9699	34.6002	9.70001	16.2966	23.3338	39.3594	16.7949	16.3123	50.0197	47.4475	31.0187	18.2603
ENSCAFG00000000598	APOM	81.6237	44.726	64.9706	92.3704	64.3495	75.6932	139.248	27.9882	66.1379	91.8557	71.9976	41.2589	51.8406	63.5065	47.6648	62.3489	67.8097	36.837	65.4919	45.2397	72.9506	66.5863	101.737	54.7926	74.412	58.9855	64.1045	56.9662	89.3168	88.1819	156.447	74.446	82.5586	52.7839	98.6894	78.6023	66.778	99.949	58.6251
ENSCAFG00000000600	C6orf47	215.8	96.161	34.3241	356.127	92.6242	327.033	275.354	36.22	205.111	215.244	423.886	410.297	209.523	266.727	131.078	163.819	342.556	39.4682	256.51	189.845	221.427	185.635	197.049	237.779	142.871	241.071	324.913	320.854	331.518	272.482	447.342	257.783	177.597	319.103	212.06	70.4359	121.255	83.8653	394.038
ENSCAFG00000000601	GPANK1	475.207	433.843	245.172	504.142	471.896	475.508	726.6	179.453	645.472	433.915	665.078	686.884	304.564	413.85	714.972	301.964	547.154	335.48	592.156	589.732	538.118	633.579	629.7	592.381	552.633	495.82	958.055	658.462	624.413	602.283	490.528	774.461	630.71	704.586	647.598	308.284	603.638	379.117	838.051
ENSCAFG00000000602	RRM2B	158.775	330.973	101.746	63.4351	324.672	176.617	389.474	18.11	115.532	79.5169	71.9976	92.4505	49.6806	44.4545	126.312	66.0165	40.9196	46.0463	757.705	33.1219	391.359	518.566	111.375	29.9809	348.248	259.878	46.5416	56.1285	81.2703	244.264	324.302	132.225	247.676	321.502	133.761	70.4359	166.945	445.75	86.4961
ENSCAFG00000000603	NCAPH2	2316.77	2120.01	2407.59	3729.32	3300.35	2509.52	2221.68	3972.67	2624.59	3796.24	2964.5	3650.65	4634.34	4658.2	2896.83	4815.54	4484.79	2569.38	2182.16	2786.28	2798.73	2823.87	3118.51	3527.4	3555.9	2320.1	2399.97	4677.09	4553.55	2213.37	3386.43	2986.73	4152.89	2596.01	2923.16	3804.56	5124.33	3451.11	3645.33
ENSCAFG00000000604	CSNK2B	2359.26	2177.04	2400.24	2623.1	2294.16	2775.42	2401.76	2148.5	2877.42	2389.62	2209.43	2149.28	2309.07	2136.99	3169.71	2174.88	1958.3	2789.09	2351.34	2203.01	2378.19	2513.13	2438.48	2504.95	2271.06	2893.71	3515.21	2426.93	2553.17	2421.48	2811.16	2550.05	2730.19	1857.03	3001.46	2878.68	3334.51	2156.37	1957.69
ENSCAFG00000000606	LY6G5C	19.0083	29.0719	55.1637	15.5806	67.2744	38.817	34.5501	93.8426	22.6041	37.702	30.599	21.3935	131.762	114.312	7.14972	158.929	119.252	22.3653	21.8306	17.7727	16.3066	43.382	14.9928	26.8794	27.7805	35.9042	47.4198	5.02643	50.6933	31.7455	18.7411	26.6672	12.4798	23.1929	79.1146	27.5619	29.8744	19.5303	12.4939
ENSCAFG00000000607	ABHD16A	2188.19	2217.29	2760.64	5062.57	3624.05	3123.8	2732.6	2382.29	2085.44	3800.36	4006.67	3693.43	3071.56	2963.63	2063.89	3174.9	3486.35	1319.55	2546	2009.13	2144.75	2823.87	2605.54	3439.53	2518.1	2333.78	3828.71	3861.14	3970.17	2735.4	4458.75	2852.28	2745.55	2344.09	4736.28	2960.35	2353.05	2476.9	3276.28
ENSCAFG00000000608	ARID1B	1377.54	2915.02	3604.03	2377.15	3196.02	1322.69	3049.84	2084.29	2487.29	2046.19	1828.74	1784.83	1967.78	1858.62	2183.05	1937.71	2204.98	1901.05	2002.96	1642.36	2978.1	2048.03	3484.77	2096.59	3489.43	2619.3	1631.59	2030.68	2033.37	2155.17	2295.38	2296.72	2039.01	2352.88	2592.84	3512.61	1164.22	3061.66	2130.69
ENSCAFG00000000609	ADM2	137.53	87.2158	60.0672	81.2414	690.294	31.0536	507.782	1.64636	10.8835	36.331	30.599	12.9889	1.08001	2.11688	263.348	0	0	134.192	28.1979	45.2397	35.1879	8.07107	615.778	130.262	71.4356	83.7765	119.428	10.0529	2.41397	156.964	1189.65	61.1124	14.3998	237.528	20.3904	7.14567	48.3262	88.4606	24.9878
ENSCAFG00000000610	-	2.23627	5.59075	22.0655	10.0161	5.84995	0	15.7046	9.87817	1.67438	8.91137	4.49985	8.40459	4.32005	2.11688	0	2.44506	3.5074	1.31561	12.7345	100.982	1.71649	2.01777	8.56734	17.575	6.94512	2.56459	15.8066	1.67548	6.43725	0.881819	24.4449	12.2225	8.63986	0.799757	7.34053	3.06243	5.27195	10.3396	13.4549
ENSCAFG00000000611	MEGF10	5.59067	3.35445	2.45172	1.1129	19.4998	2.91128	12.5637	4.93909	5.02313	8.22588	7.19976	0	0	1.05844	13.1078	1.22253	1.16913	9.20925	7.27688	5.65497	0.858243	12.1066	18.2056	11.3721	6.94512	5.98404	7.9033	0.837738	0.804656	22.9273	11.4076	3.3334	0.959984	14.3956	3.26246	2.04162	5.27195	2.29768	65.3526
ENSCAFG00000000612	SBF1	14221.5	16651.5	9794.63	31723.1	23817.1	8495.1	10579.7	16746.8	13991.9	17399.8	27058.5	18716.3	16389.2	16321.2	11749.4	17756	20047.1	12769.3	14097.1	13968.6	15982.2	13036.8	15139.6	15635.5	17281.5	10613.1	9317.99	20912.5	21647.7	14196.4	15677.3	18921.5	19398.4	13967.7	13615.1	21816.7	13388.1	13683.8	16176.7
ENSCAFG00000000613	-	3.3544	3.35445	6.1293	3.33869	4.87496	0	9.42277	6.58545	1.67438	2.05647	0	3.82027	1.08001	3.17532	4.76648	2.44506	2.33827	2.63122	15.4634	31.5062	0	2.01777	2.14184	11.3721	3.96864	1.70973	4.39072	1.67548	4.82794	2.64546	8.1483	6.66681	0.959984	0.799757	8.97176	5.10405	0	3.44652	1.92214
ENSCAFG00000000614	LY6G6C	0	1.11815	4.90344	0	2.92498	0	0	141.587	1.67438	0	0.89997	0	0	0	5.9581	0	0	5.26243	5.45766	9.69423	0	7.06219	8.56734	6.20294	8.92945	4.27431	1.75629	0	0	8.81819	0	4.44454	0	0	47.3057	8.16648	8.78658	0	0
ENSCAFG00000000615	MPIG6B	3.3544	11.1815	25.7431	21.145	14.6249	4.85213	8.37579	148.173	15.0694	16.4518	17.0994	7.64053	0	4.23376	4.76648	0	1.16913	13.1561	16.373	141.374	9.44067	7.06219	27.8439	5.16912	8.92945	19.6618	8.78144	4.18869	7.2419	21.1637	15.4818	11.1113	21.1197	13.5959	33.4402	17.3538	15.8158	2.29768	24.0267
ENSCAFG00000000616	TMEM242	430.481	678.718	940.235	377.272	515.771	525.97	455.434	940.073	403.525	429.802	458.085	285.756	309.964	392.682	463.54	381.429	430.241	844.62	486.642	381.306	742.38	773.814	455.14	388.717	627.045	508.643	386.383	386.197	323.472	439.146	552.455	456.676	517.431	577.424	468.979	524.696	443.722	770.871	578.563
ENSCAFG00000000617	DDAH2	119.64	147.596	199.815	196.983	481.646	61.1368	516.158	1224.89	568.451	139.155	108.896	48.8994	48.6006	33.8701	235.941	50.1236	36.2431	224.969	221.945	222.159	185.38	433.82	228.105	198.494	280.781	418.883	157.188	55.2907	68.3958	364.191	922.388	468.899	156.477	332.699	363.764	336.867	163.43	204.493	300.814
ENSCAFG00000000618	ZDHHC14	270.588	222.512	91.9396	26.7095	84.8243	1.94085	49.2078	115.245	640.449	120.646	255.591	186.429	159.842	137.597	114.396	150.371	108.729	201.288	403.867	67.8596	342.439	196.732	406.949	170.581	137.91	173.537	192.314	229.54	100.582	54.6728	103.483	125.558	107.518	143.956	269.153	211.308	3.51463	458.387	42.287
ENSCAFG00000000619	UBR5	4143.8	3157.66	3447.12	2045.5	5073.86	2697.78	3311.58	19157.1	3446.71	1862.48	1714.44	3280.85	3984.17	4134.27	4108.71	4402.32	4065.07	2668.05	3521.1	2685.3	3211.54	3541.18	4155.16	1744.06	3387.24	3233.95	2587.89	3128.11	3896.95	3279.49	2226.93	2576.72	2609.24	3167.04	3594.41	2671.46	3219.4	2378.1	2310.41
ENSCAFG00000000620	PPP6R2	2975.35	2315.69	1033.4	3329.79	2837.23	2273.71	2003.91	1524.53	2892.49	2622.69	2699.91	3131.09	3299.44	3449.46	3086.3	3407.18	3337.87	2177.33	2529.63	2601.28	2150.76	3327.3	3131.36	3007.39	3298.93	2380.79	2103.16	3108.01	3852.69	2365.92	3097.17	3016.73	2821.39	2149.75	2555.32	3318.65	2811.71	3148.97	2981.23
ENSCAFG00000000621	CLIC1	4766.6	5978.75	3247.31	7210.46	5217.18	6491.17	4626.58	7953.58	3393.96	7727.53	8084.43	3754.56	3263.8	3230.36	7117.55	2956.07	2501.94	4334.93	5866.08	5492.59	4775.26	4288.76	4577.1	5435.84	4424.04	9100.01	4781.49	4654.47	3301.5	5746.82	6296.19	6001.24	5093.68	5723.86	5545.37	6135.07	7453.65	5754.54	4683.28
ENSCAFG00000000622	PRRC1	590.374	407.007	523.443	376.159	292.498	465.804	555.943	707.936	104.649	342.06	224.093	343.824	273.243	231.799	425.408	316.635	302.805	581.499	191.018	643.858	206.836	324.861	314.85	268.794	531.798	243.636	363.552	347.661	189.899	395.055	475.861	183.337	427.193	747.772	126.42	501.218	251.296	629.564	548.77
ENSCAFG00000000626	-	296.305	392.471	223.107	455.175	520.646	367.791	193.69	197.563	710.773	699.885	296.09	467.601	757.089	658.35	241.899	867.995	519.095	160.504	336.556	264.976	239.45	300.647	306.282	505.539	369.084	278.685	718.322	580.553	537.51	146.382	294.154	278.895	260.156	206.337	283.834	281.743	362.886	582.461	210.474
ENSCAFG00000000627	SNX9	64.8517	40.2534	138.522	112.403	119.924	65.9889	61.7715	138.294	6.69751	302.301	713.676	1703.84	172.802	165.117	113.204	135.701	1647.31	77.6209	294.714	117.946	16.3066	9.07995	162.779	37.2176	361.146	147.036	70.2515	1259.96	2159.7	73.191	224.893	107.78	41.2793	294.31	26.9153	237.849	33.389	369.926	33.6374
ENSCAFG00000000628	SAPCD1	10.0632	1.11815	2.45172	32.274	31.1997	47.5508	25.1274	13.1709	19.2553	24.6776	15.2995	22.1576	29.1604	13.7597	16.6827	9.78022	15.1987	2.63122	37.294	13.7335	24.889	71.6307	18.2056	38.2515	22.8197	25.6459	25.4662	10.0529	9.65587	17.6364	43.186	22.2227	26.8796	7.19781	78.299	5.10405	42.1756	13.7861	12.4939
ENSCAFG00000000629	DENND6B	234.808	235.93	343.241	663.286	716.619	319.27	648.077	279.882	957.744	563.473	486.884	442.387	303.484	316.474	326.504	353.31	327.357	193.394	379.308	288.403	433.412	408.598	378.034	597.55	591.328	525.741	425.9	492.59	432.905	273.364	481.565	615.569	232.316	394.28	499.972	152.101	556.19	423.922	635.266
ENSCAFG00000000630	VWA7	100.632	34.6627	22.0655	355.014	210.598	219.316	190.549	148.173	106.323	174.8	144.895	203.238	174.962	158.766	138.228	146.703	112.237	30.259	282.889	103.405	193.105	438.864	95.3117	217.103	156.761	220.555	295.056	113.932	172.196	157.846	193.93	146.67	145.918	49.5849	857.211	52.0613	277.656	56.2931	83.6129
ENSCAFG00000000632	-	10.0632	7.82706	0	2.22579	12.6749	4.85213	11.5167	6.58545	1.67438	4.11294	1.79994	2.29216	5.40007	7.40909	5.9581	2.44506	4.67653	6.57804	1.81922	8.88637	6.86594	0	1.07092	5.16912	8.92945	3.41945	2.63443	4.18869	9.65587	3.52728	9.77796	7.77794	0.959984	6.39805	4.89369	2.04162	20.2091	4.59536	3.84427
ENSCAFG00000000636	VARS	4275.74	4530.75	3405.44	5730.3	6111.25	5805.08	3907.31	7933.82	4669	5595.66	4250.56	4038.02	3715.25	4119.45	6708.82	3454.86	3454.79	4157.32	5984.33	4345.44	5591.45	6226.83	4356.49	4689.42	4557.99	5329.21	5953.82	4551.43	3659.58	4918.79	5342.03	5690.12	3748.74	2633.6	9287.41	5942.13	9160.89	5012.39	3974.01
ENSCAFG00000000637	SLC12A2	939.232	380.171	440.084	380.611	1171.94	3283.92	1832.2	1410.93	0.837189	858.919	620.079	1448.65	1707.5	2164.51	803.152	1536.72	1514.03	548.608	291.985	1303.87	508.08	509.486	663.969	474.525	645.897	742.021	662.999	2191.52	1388.03	1212.5	707.273	638.902	591.35	513.444	250.394	704.359	1593.01	1241.9	296.009
ENSCAFG00000000638	KLF10	519.932	1120.39	4687.69	9948.18	3480.72	897.643	1798.7	6786.3	1462.57	4694.24	1371.55	631.872	233.283	283.662	1557.45	317.857	337.879	12236.5	994.204	1840.29	387.067	495.362	3736.43	359.77	2644.11	1040.37	1017.77	769.881	356.463	1555.53	584.233	1391.14	302.395	587.821	342.558	6269.81	1122.92	4532.17	1683.79
ENSCAFG00000000639	HSPA1L	6.7088	1.11815	3.67758	27.8224	15.5999	5.82255	10.4697	11.5245	25.1157	32.218	88.1971	90.9224	42.1205	32.8117	15.4911	36.6758	75.9936	15.7873	16.373	13.7335	0.858243	15.1333	70.6806	14.4735	1.98432	12.8229	83.4237	78.7474	42.6468	5.29092	39.9267	11.1113	5.7599	33.5898	4.07807	7.14567	1.75732	0	52.8587
ENSCAFG00000000641	-	21.2445	33.5445	13.4845	82.3543	132.599	19.4085	18.8455	31.2809	48.5569	87.0573	221.393	28.27	303.484	37.0454	10.7246	51.3462	531.955	36.837	100.057	21.0042	41.1956	410.616	295.573	51.6912	10.9138	21.3716	25.4662	74.5587	89.3168	24.6909	112.447	24.445	13.4398	33.5898	47.3057	64.311	74.6859	10.3396	62.4694
ENSCAFG00000000642	NEU1	1484.88	1196.42	762.485	1378.88	1180.72	1295.52	2008.1	342.443	2493.98	1453.24	1926.84	1761.91	1406.18	1807.82	1421.6	1459.7	1567.81	1874.74	1325.3	1848.37	1459.01	1147.1	2727.63	1433.91	1500.15	907.009	3680.3	2193.2	2984.47	1442.66	2160.11	1572.26	1212.46	2102.56	2092.05	749.274	637.027	1365.97	2286.38
ENSCAFG00000000643	AZIN1	2855.71	3554.6	2710.38	1253.12	2848.93	2082.53	2561.95	3379.98	2113.06	1138.6	1186.16	1568.6	1465.58	1348.45	1849.39	1481.7	1560.79	2354.94	2437.76	1866.14	2752.38	2401.14	3501.9	1631.37	1815.65	3709.25	2253.32	1574.11	1449.99	3534.33	1670.4	2027.82	2398.04	1381.98	2051.27	1881.35	3001.5	2182.79	1462.74
ENSCAFG00000000644	SYNJ2	895.625	1487.14	2278.88	435.143	628.87	286.275	743.351	2179.78	356.642	725.249	1777.44	560.815	427.685	401.149	424.217	557.473	878.019	731.478	876.864	827.241	1679.58	475.184	600.785	701.966	581.406	341.945	331.06	356.039	739.479	525.564	1102.47	798.906	382.074	1897.82	371.92	758.462	107.196	789.252	1522.33
ENSCAFG00000000646	-	1.11813	4.4726	13.4845	6.67738	5.84995	8.73383	2.09395	6.58545	4.18594	5.48392	2.69991	1.52811	1.08001	1.05844	7.14972	0	4.67653	5.26243	8.18649	4.84711	2.57473	2.01777	6.42551	7.23676	2.97648	6.8389	5.26886	5.86417	0	4.4091	4.88898	7.77794	7.67987	5.5983	2.44684	7.14567	13.1799	3.44652	3.84427
ENSCAFG00000000647	SERAC1	437.19	377.935	279.496	176.951	301.273	263.956	164.375	289.76	376.735	282.422	437.385	316.318	353.164	332.35	249.049	264.066	471.161	365.739	664.925	523.488	581.888	375.305	199.191	380.447	274.828	429.996	326.67	190.167	398.305	265.428	245.264	290.006	431.033	368.688	437.17	183.746	305.773	272.275	441.13
ENSCAFG00000000649	ATP6V1C1	2554.93	846.44	664.417	461.852	618.145	629.806	706.707	339.151	2788.67	647.103	647.978	563.871	511.926	572.617	643.475	573.365	576.382	1703.71	1400.8	1377.39	1388.64	1166.27	1619.23	967.658	446.472	981.382	799.111	650.923	491.645	1075.82	867.794	845.574	1151.98	2691.98	1108.42	362.387	757.403	428.517	598.745
ENSCAFG00000000652	TULP4	1100.24	850.913	356.726	409.546	700.044	506.562	964.263	186.039	1765.63	610.086	756.875	827.47	864.01	891.207	394.426	1375.34	904.909	495.984	824.107	1166.54	1668.42	553.877	843.883	584.11	549.657	556.516	566.403	658.462	1087.89	962.065	467.713	786.683	753.588	607.015	594.583	1310.72	370.794	670.922	1438.72
ENSCAFG00000000654	FZD6	31.3077	46.9623	50.2603	23.3708	238.873	43.6691	46.0669	82.3181	2.51157	453.794	92.6969	6.11243	12.9602	15.8766	33.3654	7.33517	18.7061	77.6209	13.6442	64.6282	14.5901	1.00888	92.0989	99.247	37.7021	15.3875	24.588	9.21512	3.21862	30.8637	595.641	420.009	0.959984	211.936	2.44684	7.14567	17.5732	29.8698	27.871
ENSCAFG00000000655	TMEM181	218.036	470.742	795.584	274.885	205.723	459.982	166.469	546.592	315.62	200.849	142.195	229.216	214.923	194.753	163.252	242.06	168.355	281.54	263.787	365.149	264.339	152.341	277.368	162.31	125.012	184.65	221.292	128.174	135.987	171.073	168.67	167.781	215.996	295.11	161.492	466.51	275.899	235.512	385.388
ENSCAFG00000000656	CTHRC1	2.23627	1.11815	1.22586	2.22579	9.74992	2.91128	3.14092	6.58545	3.34875	0	2.69991	0	0	0	4.76648	0	0	14.4717	0.90961	3.23141	0	3.02665	3.21275	0	0	0	4.39072	0	0	2.64546	38.297	1.11113	0	3.99878	0	0	2.63597	4.59536	0
ENSCAFG00000000657	DYNLT1	500.924	1289.23	1827.76	796.834	1044.22	1295.52	720.318	3162.66	1127.69	516.174	465.284	488.23	548.647	594.844	1346.53	572.143	416.211	2477.29	850.486	857.131	952.649	1153.15	1143.74	765.029	1105.27	2215.8	458.391	340.959	454.631	1170.17	1447.95	1191.14	663.349	1043.68	619.052	1151.47	1656.27	1573.91	1242.66
ENSCAFG00000000658	SLC44A4	1.11813	0	3.67758	11.129	7.79994	7.7634	4.1879	6.58545	7.5347	2.74196	3.59988	0.764053	4.32005	6.35065	2.38324	1.22253	0	6.57804	4.54805	6.46282	0.858243	10.0888	7.49642	4.13529	8.92945	0.854863	3.51258	0	13.6792	4.4091	3.25932	2.22227	14.3998	1.59951	13.0498	3.06243	1.75732	1.14884	1.92214
ENSCAFG00000000659	SYTL3	1772.24	1757.73	3507.19	4215.65	1033.49	4953.05	962.169	5737.57	1013.84	1907.72	5342.22	1215.61	2603.91	2581.54	1955.45	3460.98	1475.45	1220.88	2107.57	2277.34	1459.01	1829.11	2191.1	1616.9	597.281	1036.09	2048.71	889.678	2550.76	2678.97	1361.58	2154.49	1891.17	2729.57	1262.57	1790.5	7217.3	1131.61	3955.75
ENSCAFG00000000661	EZR	25556.1	47366	30295.9	50305.1	13340.8	35906.7	25428.9	54815.6	17600.2	36447.5	46329.6	22800.9	18727.4	18542.8	20238.5	17611.7	15762.2	29356.5	14409.1	25842.4	46234.4	11528.5	26964.6	13663	19864	22914.6	16317.7	27926.8	13675.1	22277.4	18011	17144.8	22442.5	25476.2	17952.5	32882.3	30165.2	19439.5	38069.8
ENSCAFG00000000663	DCAF13	1600.05	1017.52	805.391	689.996	1084.19	778.281	898.304	375.371	1234.85	906.903	600.28	890.886	692.288	683.753	1322.7	751.855	713.171	1139.32	1278.91	755.342	917.461	1413.45	947.762	843.6	589.343	1182.28	921.173	1026.23	970.415	1379.17	950.092	1147.8	747.828	1358.79	1052.96	399.137	1575.43	451.494	828.44
ENSCAFG00000000664	RSPH3	17.8901	7.82706	44.131	16.6934	14.6249	16.4972	17.7986	49.3909	82.0445	40.4439	27.8991	4.58432	7.56009	4.23376	25.024	20.783	10.5222	24.9965	34.5652	27.467	18.8813	37.3287	59.9714	27.9132	20.8354	31.6299	11.4159	15.917	13.6792	38.8001	21.1856	23.3338	10.5598	24.7925	27.7309	8.16648	15.8158	13.7861	52.8587
ENSCAFG00000000665	TAGAP	213.563	981.736	257.431	173.612	355.872	1208.18	217.771	370.431	241.11	775.289	1686.54	2659.67	3334	2333.86	169.21	4989.14	3714.33	297.327	343.833	357.071	171.649	579.099	1059.14	193.325	211.33	259.878	468.051	843.602	2656.17	174.6	234.671	162.226	166.077	303.108	136.208	503.259	1260	57.442	454.585
ENSCAFG00000000667	FNDC1	503.16	276.183	701.192	21.145	1304.54	4.85213	290.012	24.6954	12747.9	82.2588	31.4989	1.52811	1.08001	1.05844	5227.64	1.22253	1.16913	406.523	1062.42	4327.66	60.077	472.158	465.849	1320.19	1839.47	8877.75	2895.24	1.67548	0.804656	295.409	5595.44	1385.58	154.557	5056.06	1372.68	329.721	13.1799	939.75	2010.55
ENSCAFG00000000669	EHMT2	3675.3	5865.82	3396.86	4118.83	4907.13	2879.25	5381.45	3676.33	4498.21	3279.38	3355.99	3326.69	5180.82	4997.96	4882.07	4929.23	5250.58	4523.06	3772.15	3825.99	4117.85	5674.97	5096.5	4452.68	4910.2	4326.46	6195.31	3592.22	5106.35	4075.77	4954.98	4711.21	3932.1	4353.88	6967.8	5995.21	3065.64	5607.48	3515.58
ENSCAFG00000000670	RIMS2	182.256	55.9075	188.783	3.33869	171.599	17.4677	143.435	4.93909	304.737	4.79843	0	0	0	1.05844	156.102	0	0	251.281	185.561	75.1303	211.986	177.564	350.19	202.629	265.899	167.553	113.281	0	0	169.309	122.225	146.67	157.437	59.182	121.527	177.621	7.02926	186.112	58.6251
ENSCAFG00000000671	SOD2	3194.51	3710.02	6645.39	1611.47	2788.48	1321.72	2123.26	3814.62	3699.54	1828.2	3306.49	1145.32	1003.33	767.37	1836.29	1144.29	1239.28	4980.89	3927.7	2817.79	3766.83	3191.1	3134.58	2863.69	2220.46	4477.77	2328.84	1319.44	886.731	2156.05	2244.86	2122.27	3045.07	3314.99	2304.11	4660	979.704	3955.45	3514.62
ENSCAFG00000000673	PLXNB2	202.382	300.783	210.848	268.208	846.293	5701.25	348.642	693.118	1082.48	446.254	2977.1	317.082	86.401	255.084	482.606	77.0192	364.769	318.377	180.103	239.932	55.7858	30.2665	878.152	239.847	447.464	215.425	172.116	257.186	824.772	388.001	1394.17	761.127	70.0788	371.087	79.9303	93.9145	230.208	205.642	1066.78
ENSCAFG00000000674	ZBTB12	254.934	441.67	115.231	270.434	443.621	328.004	705.66	304.577	574.311	416.778	341.089	284.992	330.484	381.039	362.252	268.956	309.82	420.994	374.759	522.68	515.804	518.566	250.595	416.631	611.171	336.816	604.163	418.869	461.873	335.973	590.752	348.896	496.312	355.892	744.656	298.076	268.869	581.313	280.632
ENSCAFG00000000675	DCSTAMP	0	0	0	1.1129	0	0	1.04697	9.87817	0	0.68549	1.79994	0	0	0	0	0	0	0	0.90961	9.69423	0	0	0	0	0	0	0	0	0	5.29092	1.62966	0	0	0	0	0	0	1.14884	0
ENSCAFG00000000676	DPYS	0	0	0	0	0	0	0	0	6.69751	0	0	0	0	0	0	0	0	5.26243	8.18649	22.6199	0	0	1.07092	0	0	0	0	0	0	0	2.44449	0	0	0.799757	0.815615	0	0	0	1.92214
ENSCAFG00000000677	LRP12	1.11813	1.11815	6.1293	1.1129	30.2248	0	9.42277	1.64636	9.20907	0	0.89997	3.82027	0	1.05844	9.53296	3.66758	2.33827	7.89365	9.0961	10.5021	0.858243	0	6.42551	0	7.93728	22.2264	0	4.18869	0	2.64546	28.5191	0	0.959984	11.1966	4.07807	7.14567	1.75732	1.14884	3.84427
ENSCAFG00000000678	ZFPM2	1.11813	3.35445	2.45172	2.22579	42.8996	0.970425	32.4562	0	0	2.05647	7.19976	0	0	0	9.53296	0	0	30.259	0.90961	14.5413	3.43297	0	10.7092	4.13529	2.97648	0	3.51258	0	0	11.4637	42.3712	2.22227	0	21.5934	0	0	0.878658	2.29768	3.84427
ENSCAFG00000000679	SKIV2L	1697.33	1565.41	1884.15	1967.6	1740.36	1491.54	2063.59	1394.47	2363.38	1434.05	1969.13	1929.24	2435.43	2329.63	1714.74	2530.63	1994.54	1626.09	2362.26	1885.53	1772.27	1620.27	2077.58	2364.35	1482.29	1639.63	4411.8	2095.18	2508.92	1604.03	2096.56	1967.82	1893.09	1639.5	3254.3	2009.97	1899.66	1642.84	1909.64
ENSCAFG00000000680	OXR1	2122.22	1673.87	829.908	1378.88	2239.56	665.712	1447.96	1457.03	1014.67	1939.94	1678.44	2483.94	2700.03	2590.01	1396.58	2511.07	2693.68	664.382	1954.75	1130.19	2638.24	1558.73	2241.43	1035.89	1280.88	2478.25	1861.67	2754.48	2405.92	2271.57	1139.95	1046.69	1286.38	1621.11	2207.05	1300.51	595.73	977.662	1833.72
ENSCAFG00000000681	FBN2	4.47253	5.59075	0	4.45159	74.0994	0	17.7986	3.29272	0	0	0.89997	0.764053	3.24004	3.17532	19.0659	0	1.16913	11.8405	2.72883	40.3926	0.858243	0	67.4678	25.8456	10.9138	1.70973	22.8317	0	0	27.3364	167.855	0	1.91997	35.989	0	0	2.63597	4.59536	3.84427
ENSCAFG00000000682	ABRA	22.3627	14.536	9.80689	0	1.94998	1.94085	0	0	0	0	0	0	0	0	5.9581	0	0	6.57804	2.72883	1.6157	5.14946	0	7.49642	1.03382	2.97648	0	8.78144	0.837738	0	18.5182	0	1.11113	0.959984	5.5983	1.63123	19.3954	0	0	11.5328
ENSCAFG00000000683	-	13.4176	24.5993	24.5172	15.5806	6.82494	20.3789	13.6107	14.8173	17.581	16.4518	11.6996	11.4608	15.1202	16.9351	22.6408	8.55769	11.6913	13.1561	10.9153	16.157	18.8813	26.231	20.3474	21.7103	10.9138	22.2264	14.9284	11.7283	15.2885	18.5182	18.7411	15.5559	10.5598	24.7925	17.1279	22.4578	28.1171	12.6372	8.64961
ENSCAFG00000000685	MAPK12	0	0	0	0	0	0	0	0	3.34875	0	1.79994	0	0	0	0	0	0	0	0	0	0	0	6.42551	0	0.992161	0	0	0	0	0	0	2.22227	0	0	0	0	0	0	0.961068
ENSCAFG00000000686	C2	157.657	251.584	178.976	238.16	380.247	81.5157	239.757	431.347	358.317	200.163	202.493	123.013	115.561	118.545	318.163	125.92	154.326	271.015	137.351	173.688	138.177	201.777	517.253	103.382	157.754	129.939	406.581	97.1776	164.15	206.346	1270.32	116.669	223.676	438.267	444.51	70.4359	169.581	181.517	139.355
ENSCAFG00000000688	HDAC10	448.371	494.223	296.658	2886.85	940.867	1037.38	189.502	856.108	914.21	2400.59	2167.13	2587.09	2160.03	2220.61	912.781	2470.73	2249.41	565.711	662.196	672.133	427.405	389.429	888.862	351.5	424.645	469.32	412.728	2765.37	2924.12	458.546	1346.1	368.897	278.395	372.687	744.656	396.074	875.143	573.271	1287.83
ENSCAFG00000000689	TUBGCP6	1796.84	2115.54	2003.06	5141.58	3302.3	3092.75	1853.14	2378.99	2686.54	3938.14	3480.18	4360.45	4938.9	4929.16	2679.95	5788.67	5258.76	2008.93	2545.09	2427.6	2238.3	2174.14	2729.77	2549.41	3058.83	2176.48	2376.26	3825.95	5377.52	2324.48	2148.71	2368.94	2392.28	2381.68	3346.47	3021.6	3507.6	2614.76	2592.96
ENSCAFG00000000690	NELFE	561.303	476.332	747.775	889.204	506.996	600.693	693.097	730.985	910.024	792.427	765.874	758.705	1098.37	1099.72	670.882	1090.49	1007.79	736.74	653.1	755.342	709.767	428.776	693.955	836.363	677.646	488.127	1440.16	819.308	1167.56	620.801	956.611	623.347	851.506	785.361	1288.67	684.963	847.905	877.713	795.764
ENSCAFG00000000691	IGF2R	9280.51	13022	1866.99	4565.1	7716.09	2723.01	17198.6	1303.92	16624.9	3694.79	4281.16	3549.03	3336.16	3346.79	4049.12	3602.79	3197.58	5442.67	12020.5	18693.7	16925.4	9100.13	11682.6	6197.77	19277.7	4734.23	6968.07	2759.51	3567.04	6314.71	4729.27	6579.03	6946.45	15114.6	4597.62	3352.34	3557.69	9116.04	9997.02
ENSCAFG00000000692	SELENOO	1379.78	1318.3	827.456	3980.83	1542.44	1864.19	1125.5	1960.82	1419.87	2521.92	2488.42	3201.38	3502.48	3494.97	1732.62	3662.69	3915.43	1134.05	1328.03	1433.94	1468.45	1558.73	1563.54	1767.84	1523.96	1469.51	1336.54	3135.65	3487.38	1495.57	2225.3	2177.82	1378.54	1506.74	1993.36	1502.63	2399.61	1429.16	1964.42
ENSCAFG00000000693	ANGPT1	0	0	0	24.4837	2.92498	0	0	0	0	5.48392	0.89997	0	0	0	0	1.22253	1.16913	5.26243	0	16.157	0	0	0	0	15.8746	6.8389	0	0	0	0	5.70381	0	0	7.99757	0	0	0	0	0
ENSCAFG00000000694	DXO	470.734	563.548	840.941	786.818	601.57	671.534	376.911	1682.58	748.447	738.958	764.074	829.762	1395.38	1349.51	482.606	1552.61	1044.04	653.857	563.958	498.445	448.861	388.42	605.068	663.714	391.903	507.788	1012.5	977.641	1262.51	406.519	734.977	844.462	515.511	345.495	841.715	416.49	851.419	585.908	333.49
ENSCAFG00000000696	RSPO2	0	0	1.22586	0	0	0	0	0	0	0	5.39982	0	0	0	0	0	0	0	37.294	2.42356	0	0	1.07092	0	0.992161	0	0	0	0	1.76364	0	0	0	0	0	0	0	0	0
ENSCAFG00000000697	-	64.8517	106.224	26.9689	60.0964	31.1997	100.924	37.6911	293.052	48.5569	275.567	391.487	32.8543	118.801	149.24	78.6469	146.703	286.438	94.7238	50.9382	113.907	78.1001	53.4708	104.95	52.725	173.628	47.0174	122.94	76.2342	283.239	108.464	348.747	141.114	42.2393	51.1844	57.9087	143.934	71.1713	86.1629	43.248
ENSCAFG00000000698	TRABD	1086.83	1018.64	505.055	1674.91	1808.61	1611.88	801.982	1330.26	1531.22	2101.03	1859.34	1690.09	1627.58	2181.45	1597.96	1903.48	2452.84	1177.47	1095.17	1488.87	1134.6	1640.44	1235.84	1365.68	1558.68	1348.97	864.972	1957.79	2982.06	1286.57	2267.67	1538.92	926.385	1124.46	1507.26	1847.67	2641.25	1391.24	1259.96
ENSCAFG00000000699	PANX2	52.5523	171.077	8.58103	243.724	89.6993	802.542	2.09395	1055.32	64.4635	45.9278	469.784	87.1021	8.6401	10.5844	41.7067	15.8929	43.2579	56.5711	171.916	156.723	1.71649	210.857	11.7801	155.073	205.377	156.44	38.6383	21.7812	111.847	137.564	749.644	512.233	509.752	284.713	44.8588	82.6856	1854.85	88.4606	41.3259
ENSCAFG00000000700	MOV10L1	13.4176	1402.16	2.45172	533.077	3.89997	456.1	16.7516	1638.13	0	260.486	268.191	19.1013	93.9611	98.435	77.4553	81.9094	7.0148	5.26243	193.747	0.807852	0	46.4086	5.35459	9.30441	130.965	337.671	510.202	3.35095	6.43725	39.6819	48.8898	21.1116	2422.04	9.59708	2.44684	35.7283	7.02926	210.238	2.8832
ENSCAFG00000000701	-	1705.15	2037.27	3496.16	5903.92	5254.23	1732.21	3373.35	5052.69	2037.72	2799.54	3926.57	2504.57	2745.39	2455.58	2614.41	3425.52	2609.5	2239.16	2452.31	1305.49	930.335	2374.91	5048.31	2991.88	2053.77	1785.81	4332.76	2426.93	2913.66	1468.23	9185.58	2555.61	2039.01	1873.03	2377.52	3235.97	3091.12	2397.63	2063.41
ENSCAFG00000000702	EIF3E	7564.17	4149.46	10235.9	3816.12	13401.3	4867.65	3515.74	19181.8	6592.86	6763.73	5897.5	6576.21	8433.82	9892.19	7777.7	8765.52	8392.04	8827.73	7591.61	3905.97	8569.55	12689.7	6541.16	7582.06	4961.8	5125.76	2331.47	9670.85	8930.88	7842.02	4950.91	4247.87	5661.99	4852.92	2471.31	6304.52	11952.4	6400.18	4958.15
ENSCAFG00000000703	MLC1	1.11813	878.867	0	0	11.6999	0	46.0669	0	0	0.68549	0	0.764053	0	0	0	0	0	0	170.097	0	0	0	0	0	37.7021	418.028	454.879	0	0	0	1.62966	0	965.744	0	0	108.206	0	323.973	0
ENSCAFG00000000704	TTLL8	0	115.17	0	7.79028	1.94998	1.94085	10.4697	0	0	23.9922	98.0967	0.764053	0	0	3.57486	0	0	9.20925	23.6499	3.23141	0	0	1.07092	0	11.9059	62.405	43.9072	0	0	0.881819	11.4076	1.11113	147.838	10.3968	0	16.333	9.66524	47.1024	0
ENSCAFG00000000706	IL17REL	120.758	32.4264	42.9051	11.129	528.446	17.4677	199.972	6.58545	0	52.0973	37.7987	0	0	0	61.9642	0	7.0148	65.7804	41.8421	4.03926	27.4638	5.04442	386.601	197.46	35.7178	114.552	68.4952	0	0	97.0001	1106.54	47.7788	9.59984	87.1735	9.78738	3.06243	14.0585	40.2094	19.2214
ENSCAFG00000000709	CRELD2	541.177	654.118	304.013	1562.51	556.72	943.253	473.232	744.156	769.376	845.895	1122.26	408.005	208.443	286.838	756.679	234.725	205.767	570.974	635.818	647.09	417.964	383.376	886.72	568.603	562.555	480.433	1042.36	340.959	291.285	544.083	998.167	567.79	511.672	686.191	506.497	699.255	897.11	783.508	350.79
ENSCAFG00000000710	SLC27A6	8.94507	4.4726	0	0	1.94998	7.7634	1.04697	13.1709	0.837189	33.589	29.699	0	0	0	7.14972	0	0	3.94682	44.5709	15.3492	0.858243	5.04442	2.14184	0	2.97648	2.56459	0.878144	0	0	7.05455	0	7.77794	0	37.5886	0	0	21.0878	0	2.8832
ENSCAFG00000000711	ALG12	967.185	564.666	216.977	970.446	964.267	1297.46	481.608	684.887	872.35	873.314	1043.07	1137.68	1007.65	1062.67	741.188	1235.98	913.093	791.996	732.236	1023.55	768.127	841.409	908.138	929.407	706.418	474.449	538.302	1136.81	952.713	563.483	1322.47	826.684	773.747	927.718	836.821	638.006	1484.93	713.429	925.508
ENSCAFG00000000712	CYP21A2	72.6787	187.849	156.91	436.255	140.399	42.6987	59.6775	1606.85	118.881	93.2267	376.187	3.05621	17.2802	19.0519	92.9464	20.783	14.0296	89.4613	82.7745	49.279	43.7704	203.794	123.156	66.1647	187.518	41.8883	39.5165	4.18869	14.4838	65.2546	91.261	88.8908	115.198	61.5813	85.6396	137.809	108.075	152.796	20.1824
ENSCAFG00000000713	EMC2	782.693	673.127	691.386	237.047	881.393	850.092	589.446	322.687	1097.55	566.215	520.183	424.814	425.525	382.097	805.535	400.989	441.932	1139.32	807.734	603.466	809.323	1379.14	607.21	713.338	436.551	969.414	617.335	505.156	422.444	794.519	790.385	496.677	694.069	652.601	433.091	351.158	1860.12	570.973	573.757
ENSCAFG00000000714	ZBED4	1430.09	938.129	256.205	667.738	1494.66	1459.52	843.861	658.545	1473.45	997.388	939.569	1292.78	804.61	848.87	1917.32	809.313	858.143	907.769	1579.99	1835.44	1627.23	1965.31	1882.67	1534.19	1185.63	1409.67	1820.39	1234.83	877.88	1787.45	1140.76	1445.59	1136.62	1211.63	1877.55	1518.96	1522.71	1178.71	1150.4
ENSCAFG00000000716	TMEM74	2.23627	4.4726	0	309.385	6.82494	0	0	0	0	204.962	366.288	0	0	0	0	0	0	2.63122	0	0	1.71649	0	1.07092	0	0	0	0	0	0	0.881819	0	2.22227	0.959984	0.799757	0	2.04162	0	0	0
ENSCAFG00000000718	BRD1	1811.38	1981.36	1191.54	2095.58	2209.33	1683.69	2861.38	1978.93	2039.39	2077.04	2123.03	1903.26	1740.98	1598.25	2009.07	1750.66	1647.31	1497.16	1611.83	1639.13	2473.45	1759.49	2101.14	1626.2	3417.99	2023.46	2320.06	2104.4	1866.8	2266.28	2129.97	3152.29	1882.53	2315.3	2994.94	3349.28	1354.89	2228.75	2675.61
ENSCAFG00000000719	NUDCD1	414.827	247.111	192.46	264.869	654.22	525.97	362.253	801.778	478.872	525.771	325.789	395.78	278.643	337.643	454.007	284.849	313.328	405.207	593.976	375.651	472.033	424.74	285.935	279.132	316.499	715.52	453.122	453.216	294.504	511.455	362.599	253.339	248.636	335.098	374.367	150.059	645.814	311.335	329.646
ENSCAFG00000000720	ACAT2	1167.33	496.459	581.058	449.61	299.323	1694.36	567.46	620.679	702.401	385.245	410.386	298.745	253.803	345.052	493.331	257.953	257.209	874.879	947.814	822.394	1012.73	421.713	763.564	814.653	490.127	1350.68	783.305	367.767	365.314	775.119	652.679	498.899	1295.98	816.552	533.412	577.778	1076.36	1061.53	607.395
ENSCAFG00000000721	ISOC1	309.723	69.3254	79.681	121.306	111.149	398.845	170.657	26.3418	0	139.155	210.593	46.6073	0	6.35065	95.3296	8.55769	1.16913	47.3619	51.8478	243.164	48.9198	372.278	115.659	88.9088	253.993	78.6474	51.8105	49.4266	8.04656	81.1274	307.191	55.5567	188.157	307.107	13.8655	47.9781	210.878	297.549	170.109
ENSCAFG00000000722	ADAMTS19	0	0	0	0	0	0	0	0	0	0	0	0	0	0	0	0	0	0	0	0	0	0	0	0	0	0	0	0	0	0	16.2966	0	0	1.59951	0	0	0	0	0
ENSCAFG00000000727	-	0	0	0	0	3.89997	0	2.09395	0	0.837189	0	0	0	0	0	3.57486	0	0	5.26243	3.63844	11.3099	0.858243	0	3.21275	5.16912	0.992161	6.8389	7.02515	2.51321	0	2.64546	4.88898	5.55567	5.7599	2.39927	1.63123	3.06243	0	4.59536	4.80534
ENSCAFG00000000731	-	0	0	0	0	3.89997	0	0	0	0	0	0	0	0	0	1.19162	0	0	0	0	0	0	0	0	0	0	0	2.63443	0	0	0.881819	4.07415	0	0	0.799757	0	0	0	0	0
ENSCAFG00000000732	TCP1	4787.85	4297.05	8023.26	2783.35	3866.82	5347.04	3077.06	8136.32	4067.9	2796.11	2243.63	2295.98	2330.67	2141.23	4947.61	2498.85	2226.03	6837.21	4123.26	4346.24	5052.47	5247.2	3646.47	4468.18	3153.09	5520.7	2672.19	2563.48	1969.8	3820.92	3917.7	4311.2	4260.41	4074.76	3038.98	4297.61	5522.36	3539.57	4231.58
ENSCAFG00000000736	LYRM7	242.635	70.4435	36.7758	61.2093	90.6743	351.294	63.8654	59.269	56.0916	109.678	97.1968	74.8772	103.681	122.779	108.437	85.5769	65.4714	165.767	109.153	204.387	41.1956	147.297	50.3331	129.228	88.3023	58.9855	66.739	83.7738	78.0516	111.991	103.483	36.6674	143.998	159.951	48.1213	36.7491	275.899	193.005	135.511
ENSCAFG00000000737	CDC42SE2	1538.55	904.584	1895.18	2312.6	1602.89	3301.39	1578.84	1489.96	39.3479	3004.5	2177.93	3574.24	2708.67	2811.22	2062.69	2860.71	3655.88	139.454	645.823	1864.52	897.722	1620.27	868.514	1163.05	1854.35	816.394	1099.44	3381.95	3816.48	1798.91	1602.77	703.348	710.388	1872.23	659.832	1322.97	930.499	2136.84	2277.73
ENSCAFG00000000738	EBAG9	846.427	979.5	782.099	800.173	1402.04	798.66	659.594	1562.4	886.583	868.516	1099.76	754.121	857.53	954.714	1005.73	929.121	841.776	1322.19	958.729	579.23	1095.12	578.09	1167.3	457.984	834.407	918.123	727.103	909.784	826.382	918.856	725.199	564.456	472.312	625.41	1002.39	864.626	1106.23	1027.06	707.346
ENSCAFG00000000740	PNLDC1	24.5989	17.8904	69.8741	45.6288	70.1994	17.4677	19.8925	32.9272	5.86032	25.3631	26.0991	9.16864	9.72012	35.987	23.8324	30.5632	11.6913	46.0463	34.5652	12.9256	36.0462	39.3465	17.1347	52.725	33.7335	55.5661	20.1973	14.2416	16.0931	13.2273	29.3339	43.3343	19.1997	19.9939	35.8871	34.7075	42.1756	36.7629	146.082
ENSCAFG00000000741	SYBU	5.59067	23.4812	19.6138	5.56448	14.6249	16.4972	13.6107	42.8054	12.5578	39.7584	8.9997	3.82027	8.6401	13.7597	30.9821	12.2253	5.84566	6.57804	8.18649	11.3099	7.72418	8.07107	31.0566	5.16912	17.8589	4.27431	2.63443	10.0529	4.82794	7.93637	29.3339	15.5559	0.959984	18.3944	8.97176	5.10405	7.02926	4.59536	64.3915
ENSCAFG00000000745	TBC1D22A	545.649	807.305	544.282	861.382	591.82	945.194	575.836	523.543	819.608	769.805	865.771	581.445	574.567	634.006	699.481	600.261	720.186	827.517	761.344	744.032	564.724	748.592	789.266	626.497	721.301	789.893	569.916	647.572	826.382	608.455	756.162	562.234	586.55	782.162	583.165	1081.04	716.106	876.564	553.575
ENSCAFG00000000749	-	2.23627	2.2363	0	1.1129	1.94998	0.970425	1.04697	8.23181	0	0.68549	0.89997	0	3.24004	0	1.19162	1.22253	0	0	0.90961	0.807852	0.858243	0	0	1.03382	0.992161	0	0.878144	0	0	0	0	0	0	0	0.815615	2.04162	2.63597	3.44652	0
ENSCAFG00000000751	TNXB	36.8984	443.906	485.441	265.982	326.622	18.4381	709.848	1178.8	155.717	423.633	269.991	164.272	361.804	327.058	77.4553	366.758	178.877	93.4081	67.3112	257.705	54.0693	1245.97	275.226	284.301	68.4591	139.343	1949.48	385.36	69.2004	106.7	143.41	125.558	122.878	231.929	389.048	81.6648	60.6274	48.2512	173.953
ENSCAFG00000000752	CERK	3097.23	3361.16	1083.66	3759.36	4376.74	4137.89	4468.48	3365.16	2514.91	3071.68	2831.31	4682.88	4675.38	4126.86	4605.61	4793.53	4770.06	1808.96	3280.05	1820.09	2828.77	3668.3	3129.22	4675.98	4301.02	4729.96	2278.78	4471.85	4913.23	2356.22	3108.58	3837.86	3243.79	2436.06	4183.29	3226.78	1885.6	5025.02	3084.07
ENSCAFG00000000755	FNIP1	507.633	565.784	746.549	178.063	234.973	245.518	554.896	1458.68	0.837189	204.276	239.392	686.12	720.369	735.617	175.168	844.767	763.444	330.218	123.707	559.842	357.029	222.963	168.134	276.031	397.856	127.375	163.335	499.292	646.943	443.555	165.411	138.892	581.75	322.302	280.572	359.325	244.267	260.786	323.88
ENSCAFG00000000756	GRAMD4	649.635	1261.27	771.066	684.431	1072.49	554.113	848.049	1290.75	673.1	687.547	1682.04	881.718	841.33	965.298	477.84	974.355	838.268	420.994	897.785	556.61	573.306	936.244	795.692	526.216	681.614	895.041	490.883	779.097	945.471	343.028	573.64	844.462	415.673	910.923	1120.65	744.17	1421.67	1109.78	532.431
ENSCAFG00000000757	SLC22A2	0	0	0	0	0	0	0	3.29272	0	0.68549	0	0	2.16003	2.11688	1.19162	1.22253	0	0	0	0	0	0	3.21275	0	0	0	0	0	0	0	0	0	0	0.799757	0	0	0	1.14884	0
ENSCAFG00000000760	MAP3K4	1891.88	1048.83	1135.15	812.414	1478.09	1021.86	1946.32	997.695	1758.1	947.347	634.479	1217.9	1193.41	1126.18	1552.68	1112.5	1344.5	501.247	1454.47	2170.7	2784.14	1583.95	1062.35	1768.87	1924.79	2079.88	1067.82	1308.55	1305.15	1290.1	1601.14	2173.38	1451.5	1771.46	1977.05	937.103	1136.98	1270.62	3531.92
ENSCAFG00000000761	ATF6B	3079.34	4694	2655.21	7367.37	4823.29	4695.89	4866.33	2652.29	4354.22	5087.02	5896.6	5333.86	5695.99	5715.58	3845.36	5998.94	5508.95	3373.22	3914.96	4274.35	4439.69	2694.73	4154.09	4744.21	3274.13	3221.98	7169.17	5062.45	5365.45	3726.57	5418.62	4374.54	4703.92	3584.51	6350.38	3670.83	3992.62	3130.59	4774.58
ENSCAFG00000000764	PRRT1	60.3792	92.8065	323.627	144.677	270.073	14.5564	292.106	55.9763	135.625	98.7106	216.893	173.44	427.685	392.682	52.4313	509.794	309.82	23.6809	245.595	103.405	6.86594	455.007	260.233	481.762	278.797	147.891	22.8317	336.771	153.689	89.9456	239.56	166.67	372.474	163.15	20.3904	135.768	2.63597	81.5676	107.64
ENSCAFG00000000765	AGPAT4	342.149	300.783	413.115	396.191	793.643	238.725	474.279	113.599	128.927	374.963	335.689	298.745	267.843	243.441	680.415	187.047	441.932	164.451	843.209	1021.93	623.084	419.696	547.239	495.201	648.873	848.024	987.034	357.714	355.658	527.328	1157.87	654.458	379.194	445.464	325.43	340.95	230.208	421.624	1718.39
ENSCAFG00000000766	PPT2	257.171	308.61	725.71	806.85	586.945	253.281	654.359	271.65	652.17	640.933	857.671	680.008	1161.01	1058.44	249.049	1127.17	858.143	246.019	537.58	342.529	96.1232	914.049	716.444	1086.55	742.136	449.658	401.312	748.938	638.897	278.655	846.609	566.679	677.749	465.458	268.337	507.342	251.296	473.322	308.503
ENSCAFG00000000767	CELSR1	981.721	1486.02	496.474	26.7095	450.446	15.5268	1121.31	14.8173	4951.97	39.0729	67.4977	6.87648	2.16003	3.17532	645.858	6.11264	3.5074	1006.44	792.271	1431.51	409.382	2431.41	2047.59	696.797	3118.36	540.273	699.003	6.70191	12.8745	962.947	658.383	1184.47	2151.32	1464.35	1402.04	2139.62	39.5396	2823.85	694.852
ENSCAFG00000000768	EGFL8	52.5523	92.8065	240.269	238.16	136.499	45.61	119.355	67.5009	72.8354	169.316	223.193	147.462	353.164	431.844	53.6229	344.753	288.776	73.674	138.261	110.676	27.4638	178.572	185.269	191.257	147.832	98.3092	169.482	152.468	164.15	47.6182	197.189	87.7796	149.758	93.5715	80.7459	135.768	72.0499	176.921	78.8075
ENSCAFG00000000769	PRKN	23.4808	44.726	36.7758	15.5806	28.2748	26.2015	43.9729	21.4027	77.8585	41.1294	48.5984	4.58432	6.48008	4.23376	14.2994	2.44506	0	1.31561	21.8306	23.4277	82.3913	28.2487	0	38.2515	9.92161	34.1945	13.1722	15.917	2.41397	7.05455	41.5563	26.6672	15.3597	21.5934	26.0997	1.02081	24.6024	36.7629	40.3648
ENSCAFG00000000770	PACRG	2.23627	0	7.35517	0	0	0.970425	8.37579	0	17.581	1.37098	0.89997	0	0	0	0	0	0	0	0.90961	0.807852	5.14946	17.151	3.21275	2.06765	2.97648	0.854863	1.75629	1.67548	0	0.881819	0.81483	2.22227	0	5.5983	0	0	2.63597	1.14884	28.832
ENSCAFG00000000771	AGPAT1	879.971	1183	578.606	2785.58	1304.54	1172.27	1064.77	418.176	1552.98	2014.66	2908.7	1437.95	1475.3	1670.22	1168.98	1188.3	1365.55	1001.18	1636.39	1348.31	891.714	665.863	1415.75	1278.84	841.352	1725.11	2011.83	1421.64	1656.79	982.347	1117.13	1018.91	1296.94	950.911	1379.2	870.751	799.579	769.722	608.356
ENSCAFG00000000772	QKI	301.896	456.206	793.132	346.111	754.644	92.1904	952.746	439.579	723.331	672.466	625.479	547.062	633.968	652	151.336	591.703	543.647	385.473	408.415	470.978	666.854	631.561	214.184	419.732	382.974	1115.6	102.743	621.602	484.403	430.328	511.713	453.343	577.91	445.464	345.821	524.696	586.065	410.136	1111.96
ENSCAFG00000000774	RNF5	1089.06	957.137	950.042	1593.67	1310.39	1414.88	1583.02	411.591	1687.77	1605.42	1579.45	1658	1513.1	1711.5	1177.32	1457.25	1160.95	1090.64	1378.06	1234.4	1344.01	743.547	1276.53	1562.11	1705.52	1384.88	2093.5	1687.2	1335.73	1572.28	1721.74	1130.02	1722.21	1498.74	1270.73	1753.75	980.582	1998.98	1473.32
ENSCAFG00000000777	AGER	214.682	100.634	93.1654	116.854	86.7743	42.6987	250.227	60.9154	57.766	65.8071	98.0967	311.734	312.124	472.065	64.3475	361.868	271.239	34.2058	72.7688	135.719	108.997	116.022	104.95	157.141	191.487	123.955	230.074	196.031	248.639	145.5	187.411	142.225	233.276	100.769	190.038	132.705	72.0499	104.544	138.394
ENSCAFG00000000779	TRMU	617.21	878.867	506.281	701.125	1031.54	553.142	610.386	144.88	504.825	584.723	757.775	927.561	925.571	971.649	448.049	1074.6	637.177	349.952	625.812	567.92	526.103	660.819	341.623	722.642	481.198	843.749	791.208	827.685	862.591	403.873	761.051	1206.69	676.789	535.837	1024.41	651.277	516.651	741.001	643.915
ENSCAFG00000000781	C1H6orf118	0	0	7.35517	0	1.94998	0	0	0	0	0	0.89997	0	1.08001	1.05844	0	0	0	0	0	0	0	0	0	1.03382	0	0	1.75629	0	0	0	0	0	0	0	0	0	0	0	0
ENSCAFG00000000782	GTSE1	983.957	843.086	228.01	392.852	854.093	1233.41	683.674	958.183	976.999	780.088	220.493	123.777	38.8805	49.7467	2660.89	62.3489	42.0888	1038.01	967.825	1345.07	1430.69	1411.43	706.806	1401.86	1065.58	1331.88	1102.95	44.4001	135.987	1328.9	453.86	1503.37	3093.07	1330.8	1004.02	957.519	2208.95	727.215	322.919
ENSCAFG00000000783	PBX2	1887.41	1960.12	1003.98	3856.19	2528.15	1691.45	2738.88	1266.05	2051.95	1852.88	1983.53	3076.84	3029.44	3207.08	2208.07	3052.65	2829.3	1451.12	1612.74	1628.63	1696.75	2045.01	2410.64	2056.27	2586.56	2575.7	3466.03	3611.49	2942.63	1862.4	2286.41	2168.93	2477.72	1441.16	3590.34	2311.11	1253.84	2188.54	1183.07
ENSCAFG00000000784	TTC38	1917.6	1227.73	648.48	930.381	386.097	660.86	2015.42	426.408	1524.52	490.811	497.683	301.037	195.482	390.565	357.486	268.956	136.789	2362.83	2336.79	211.657	964.665	845.444	131.723	1746.13	2215.49	968.559	481.223	371.956	146.447	724.856	674.679	568.901	3317.71	2301.7	1435.48	287.868	767.947	2243.68	666.02
ENSCAFG00000000785	PKDREJ	0	5.59075	0	0	2.92498	5.82255	0	0	1.67438	0	7.19976	3.82027	1.08001	5.29221	0	14.6703	1.16913	2.63122	0.90961	0	0	0	6.42551	0	2.97648	0	0	0	0	0	3.25932	2.22227	0	2.39927	0.815615	0	2.63597	2.29768	1.92214
ENSCAFG00000000786	CSMD3	1.11813	0	0	1507.97	0	0.970425	0	0	0	466.819	641.679	0	1.08001	3.17532	3.57486	0	0	3.94682	0	0	0	0	0	0	0	0	0	0	0	0	0	0	0	3.99878	0	1.02081	0	0	0
ENSCAFG00000000787	CDPF1	188.965	315.319	183.879	589.835	357.822	298.891	179.033	69.1472	344.922	453.794	533.682	529.489	642.608	832.993	163.252	992.692	674.59	226.285	332.917	203.579	198.254	182.608	280.58	276.031	202.401	313.735	286.275	562.96	618.78	171.955	355.266	378.897	225.596	262.32	291.174	217.432	296.108	305.591	284.476
ENSCAFG00000000788	PPARA	38.0165	242.639	4.90344	10.0161	4.87496	2.91128	15.7046	8.23181	170.786	10.9678	10.7996	16.0451	34.5604	22.2273	5.9581	11.0027	28.0592	74.9896	38.2036	123.601	61.7935	27.2399	27.8439	56.8603	190.495	50.4369	44.7853	23.4567	48.2794	29.9819	46.4453	20.0004	149.758	146.355	69.3273	102.081	31.6317	89.6095	156.654
ENSCAFG00000000789	WNT7B	0	0	0	0	0.974992	0	0	0	0	0	8.09973	0	0	0	1.19162	0	0	0	0	0	0	0	1.07092	2.06765	0	0	0	0	0	10.5818	0	0	0	2.39927	0	0	0	2.29768	8.64961
ENSCAFG00000000790	GPSM3	1035.39	1285.87	1028.5	3120.56	1429.34	984.011	1089.9	162.99	174.972	2129.13	2153.63	2705.51	2385.75	2406.89	1115.36	2140.65	1787.6	898.56	388.404	361.918	1090.83	453.998	1633.15	1000.74	998.114	954.027	1008.11	2746.94	2006.81	1078.47	1292.32	1561.14	853.426	712.583	2083.9	887.084	1265.27	1255.68	50.9366
ENSCAFG00000000791	NOTCH4	19.0083	23.4812	125.038	54.5319	144.299	27.1719	301.528	16.4636	29.3016	24.6776	53.0982	2.29216	8.6401	0	27.4073	3.66758	5.84566	98.6706	39.1132	94.5187	24.889	8.07107	73.8933	7.23676	130.965	49.582	36.8821	99.6909	8.04656	36.1546	200.448	31.1118	14.3998	105.568	42.412	59.207	36.025	203.345	19.2214
ENSCAFG00000000792	-	220.272	126.351	85.8103	131.322	55.5745	17.4677	254.415	87.2572	0	154.235	121.496	375.15	280.803	305.889	125.12	259.176	275.915	13.1561	3.63844	130.064	9.44067	134.182	13.9219	169.547	262.923	26.5007	85.18	277.291	220.476	37.9182	67.6309	82.224	96.9584	96.7706	8.15615	8.16648	0	160.837	180.681
ENSCAFG00000000795	PDE10A	3.3544	40.2534	230.462	1.1129	9.74992	3.8817	4.1879	0	0	0	142.195	0.764053	58.3207	55.0389	26.2156	53.7912	10.5222	11.8405	1.81922	40.3926	0	1320.63	84.6025	0	2.97648	7.69376	624.36	0.837738	22.5304	52.9092	30.9635	55.5567	0.959984	256.722	0	5.10405	2002.46	1.14884	765.01
ENSCAFG00000000797	BTNL2	3.3544	1.11815	62.5189	1.1129	0	0	0	0	0	2.74196	8.09973	3.82027	6.48008	4.23376	1.19162	2.44506	1.16913	35.5214	33.6556	1.6157	0.858243	0	2.14184	1.03382	1.98432	42.7431	187.045	2.51321	0	5.29092	0	1.11113	0	0	0	2.04162	0	3.44652	11.5328
ENSCAFG00000000798	-	51.4341	41.3716	12.2586	38.9514	36.0747	11.6451	10.4697	4.93909	5.02313	14.3953	56.6981	26.7419	24.8403	14.8182	14.2994	15.8929	12.8605	9.20925	17.2826	17.7727	0	9.07995	4.28367	36.1838	2.97648	14.5327	22.8317	62.8304	25.749	2.64546	42.3712	5.55567	23.9996	8.79732	48.1213	14.2913	15.8158	3.44652	25.9488
ENSCAFG00000000799	ACSL6	0	8.94521	0	5.56448	26.3248	5.82255	0	0	0	0.68549	0.89997	0	0	0	1.19162	0	0	0	1.81922	0	2.57473	37.3287	7.49642	13.4397	0	1.70973	0	0	0	0	1.62966	0	0.959984	6.39805	0	0	2.63597	0	0
ENSCAFG00000000801	-	14.5357	2.2363	1.22586	62.3222	20.4748	295.009	7.32882	0	0	130.929	11.6996	28.27	19.4402	35.987	21.4492	0	12.8605	3.94682	0	3.23141	1.71649	1.00888	6.42551	6.20294	2.97648	0.854863	0.878144	2.51321	12.8745	9.70001	31.7784	0	0	3.19903	0	0	0.878658	3.44652	1.92214
ENSCAFG00000000803	DLA-DRA	14303.2	7205.36	4898.54	14998.5	9632.92	17745.2	4146.02	20493.9	759.33	34730.4	29468.6	19193	24782	25111.5	15563.7	21880.8	18614.9	9001.39	3934.06	5629.11	962.09	1622.28	20639.8	5295.24	6046.23	4321.33	10989.1	25403.6	15940.2	8889.62	20183.3	5403.45	1945.89	13811.8	2242.13	2664.31	8061.69	3051.32	4968.72
ENSCAFG00000000804	FBLN1	4.47253	15.6541	2.45172	0	7.79994	0	31.4092	29.6345	0	2.74196	2.69991	0	3.24004	0	1.19162	0	0	6.57804	10.9153	8.07852	1.71649	0	7.49642	1.03382	3.96864	5.98404	19.3192	0	0.804656	2.64546	101.039	11.1113	7.67987	36.7888	0	9.18729	15.8158	11.4884	10.5717
ENSCAFG00000000806	HLA-DQB1	21.2445	31.3082	0	1012.74	69.2244	65.0185	27.2213	41.1591	0	283.107	98.9967	816.773	899.651	1151.58	58.3894	212.72	245.518	30.259	0	20.1963	6.86594	4.03553	187.411	9.30441	62.5061	0	17.5629	96.3399	99.7773	17.6364	38.297	6.66681	12.4798	19.1942	4.89369	8.16648	12.3012	37.9117	23.0656
ENSCAFG00000000807	TBXT	0	0	0	0	0	0	0	0	0	0	1.79994	0	0	0	0	0	0	0	0	0	0	0	0	0	0	0	0	0	0	0	0	0	0	7.99757	0	0	0	0	0.961068
ENSCAFG00000000808	-	65.9699	53.6712	78.4551	60.0964	92.6242	104.806	90.0398	217.32	122.23	106.251	81.8973	84.8099	103.681	94.2012	119.162	117.363	75.9936	152.61	64.5823	139.758	201.687	98.8706	101.737	119.923	96.2396	82.9217	100.987	133.2	114.261	78.4819	139.336	104.447	133.438	81.5752	78.299	86.7688	266.233	71.228	77.8465
ENSCAFG00000000809	RIBC2	0	0	13.4845	0	0	0	1.04697	0	0	5.48392	0	0	3.24004	0	2.38324	0	0	0	0	3.23141	0	0	1.07092	0	0	0	1.75629	2.51321	0	0	0.81483	5.55567	0.959984	0	0	1.02081	0	1.14884	0
ENSCAFG00000000810	TRPS1	16.772	33.5445	55.1637	22.2579	34.1247	32.9945	15.7046	1195.26	1.67438	201.534	220.493	823.65	754.929	582.143	58.3894	845.989	1309.43	15.7873	17.2826	30.6984	2.57473	3.02665	162.779	9.30441	27.7805	317.154	17.5629	858.682	1338.95	49.3819	116.521	27.7784	7.67987	43.1869	5.7093	14.2913	14.9372	14.9349	5.76641
ENSCAFG00000000811	SFT2D1	1290.33	1302.65	1346	661.061	534.296	1534.24	854.331	485.677	933.465	670.409	804.573	1019.25	1313.3	1415.14	619.642	1172.4	1012.47	1093.27	778.626	1328.11	1350.87	780.876	868.514	686.459	951.482	882.218	1006.35	1156.08	924.55	827.147	768.385	757.794	1060.78	895.727	827.033	1239.26	1267.9	1085.65	1043.72
ENSCAFG00000000812	DLA-DQA1	5390.52	2243.01	1667.17	3822.8	4438.16	7272.37	2381.87	3335.53	242.785	9478.27	8998.8	6850.5	7993.18	7538.22	5331.31	6630.99	6726.02	1715.55	1529.96	2541.5	452.294	803.071	5246.43	1698.57	3594.6	1413.09	4602.35	7385.5	5076.57	5181.57	4786.31	2451.16	755.508	5654.28	724.266	568.591	3229.07	1321.16	1950.01
ENSCAFG00000000814	HLA-DQB2	6066.99	1639.21	4329.74	5091.5	5339.06	5508.13	5036.99	4591.7	159.066	9435.77	6840.67	7825.44	17360.1	11024.7	7028.18	11684.9	16118.8	5020.36	2266.75	1846.75	460.018	2079.31	5756.18	2891.6	7768.62	1219.89	4912.34	9317.32	8749.02	7102.17	12369.1	4177.87	1656.93	7536.11	721.819	698.234	2223.88	2819.25	4614.09
ENSCAFG00000000816	EIF3H	6361.06	4678.34	5656.12	3260.79	10217.9	4863.77	3291.69	22542	5653.53	5749.89	4053.46	4701.22	6169.03	6772.96	8006.5	6340.03	5859.69	10077.6	6111.67	3628.06	6967.21	5955.44	6405.16	6146.08	4216.68	6113.98	2464.95	7406.44	6936.94	6847.33	5319.21	4205.64	4227.77	1973	3784.45	6373.94	13442.6	4613.74	4231.58
ENSCAFG00000000820	CSF2	0	2.2363	4.90344	173.612	0.974992	16.4972	0	4.93909	0	121.332	435.585	3.82027	0	0	0	0	2.33827	9.20925	0	0	0	2.01777	3.21275	0	0	0	0.878144	0.837738	0	0	0.81483	5.55567	2.87995	0	0	0	1.75732	3.44652	0
ENSCAFG00000000821	UTP23	394.701	374.581	263.56	123.532	224.248	348.383	258.603	380.31	344.084	225.526	134.995	334.655	284.043	372.571	394.426	322.747	280.592	293.381	227.403	197.116	331.282	316.789	352.332	230.543	144.855	363.317	250.271	430.597	416.812	478.828	432.675	368.897	221.756	119.164	322.168	201.099	788.156	96.5025	343.101
ENSCAFG00000000822	RAD21	5321.2	9254.93	6066.79	2361.57	7670.26	3184.94	6188.66	8742.18	4642.21	3890.16	2742.21	3842.43	3331.84	3269.52	9749.84	3454.86	4030	9059.27	4653.57	3978.67	6183.64	3320.24	6286.29	2907.11	4334.75	7362.93	4085.13	3794.95	3936.38	6327.94	3194.13	4480.1	4912.24	2697.58	6054.31	7525.41	5309.73	4827.42	3942.3
ENSCAFG00000000824	P4HA2	29.0715	35.7808	4.90344	13783.2	105.299	43.6691	45.0199	29.6345	1.67438	6765.79	7043.16	16.0451	27.0003	14.8182	32.1737	24.4506	8.18393	73.674	17.2826	100.982	10.2989	6.0533	86.7443	15.5073	30.757	4.27431	26.3443	25.1321	8.04656	19.4	177.633	20.0004	7.67987	66.3798	5.7093	13.2705	125.648	25.2745	19.2214
ENSCAFG00000000825	SLC30A8	0	0	0	0	0	0	4.1879	0	0	0	0	0	0	0	38.1318	0	0	0	0	0.807852	0	0	1.07092	0	0	0	0	0	0	0	8.96313	22.2227	0	0	0	0	0	0	0
ENSCAFG00000000826	MED30	593.729	1081.25	1180.5	540.868	1358.16	556.054	574.789	1771.49	958.581	951.46	796.473	618.119	717.129	757.844	1251.2	735.962	666.406	1186.68	1173.4	500.868	965.523	588.179	986.315	455.916	740.152	1452.41	724.469	757.315	700.051	990.283	840.905	761.127	628.79	403.077	1543.14	1097.37	2043.76	937.453	711.19
ENSCAFG00000000827	SMC1B	92.8051	108.461	213.3	111.29	81.8993	35.9057	15.7046	546.592	45.2082	116.533	66.5978	43.551	88.5611	98.435	40.5151	64.794	122.759	59.2023	123.707	60.5889	37.7627	145.279	207.758	75.4691	121.044	63.2598	21.9536	43.5624	38.6235	71.4274	549.196	51.1122	190.077	46.3859	50.5681	239.89	27.2384	153.944	126.861
ENSCAFG00000000828	RPS6KA2	1937.72	2918.37	756.356	54.5319	25.3498	264.926	1045.93	31.2809	5.02313	255.002	836.072	231.508	182.522	103.727	256.198	147.926	192.907	369.686	927.803	233.469	840.219	526.637	494.764	259.49	1374.14	93.18	79.9111	213.623	188.29	280.419	1508.25	351.119	3502.98	7955.18	58.7243	94.9353	1375.1	2317.21	2424.77
ENSCAFG00000000830	PDLIM4	91.6869	57.0257	19.6138	6.67738	196.948	13.586	102.603	44.4518	2.51157	34.96	28.799	1.52811	0	0	51.2397	1.22253	0	67.096	34.5652	31.5062	10.2989	2.01777	107.092	75.4691	28.7727	77.7925	31.6132	0	1.60931	43.2091	265.635	23.3338	22.0796	67.1796	10.603	6.12486	44.8116	48.2512	11.5328
ENSCAFG00000000831	EXT1	696.597	827.432	587.187	635.464	998.392	524.03	1039.65	5917.03	1445.82	411.98	890.97	324.723	451.445	453.013	1288.14	504.904	301.636	774.893	701.31	622.046	629.95	491.326	1952.28	601.685	1039.78	759.973	414.484	404.628	484.403	1048.48	836.831	820.017	492.472	268.718	1017.89	550.216	693.261	931.709	758.282
ENSCAFG00000000832	TAP1	16068.7	10931	10129.3	29885.7	14301.2	20186.8	13647.3	15892.3	4612.91	23547.3	25321.6	23613.1	25553.1	24028.7	17319	25959.2	23804.7	10828.8	10707	9771.78	5725.34	11540.6	13276.2	12822.5	13586.6	8998.28	18560.5	23176.9	23600.6	13385.1	19895.7	13435.8	13876.6	12313.9	13603.6	8369.62	11566.7	12745.2	14354.5
ENSCAFG00000000833	SAMD12	1.11813	0	0	21.145	3.89997	0	0	0	0	4.11294	0	1.52811	0	0	10.7246	0	0	0	20.921	0.807852	0	0	1.07092	4.13529	1.98432	3.41945	1.75629	0	0	4.4091	5.70381	4.44454	0	2.39927	0	0	0	2.29768	13.4549
ENSCAFG00000000834	TNFRSF11B	12.2995	1.11815	6.1293	0	126.749	0	28.2683	0	0	8.22588	1.79994	10.6967	0	4.23376	32.1737	0	1.16913	10.5249	11.8249	3.23141	6.86594	0	48.1913	50.6573	13.8902	35.9042	311.741	20.1057	9.65587	10.5818	308.821	97.7799	3.83994	18.3944	7.34053	0	1.75732	8.04187	151.849
ENSCAFG00000000835	-	40.2528	74.9161	1.22586	6.67738	6.82494	0	10.4697	26.3418	1.67438	0	5.39982	16.0451	19.4402	47.6298	26.2156	31.7857	14.0296	2.63122	45.4805	2.42356	0	126.11	0	20.6765	12.8981	0	0.878144	2.51321	29.7723	29.9819	25.2597	3.3334	12.4798	1.59951	43.2276	1.02081	0.878658	29.8698	0.961068
ENSCAFG00000000838	FAM118A	1365.24	2016.03	2760.64	935.946	801.443	803.512	484.749	6557.46	789.469	1043.32	1117.76	1298.89	1432.1	1418.31	1014.07	1479.26	1669.52	1465.59	1227.97	739.993	734.656	821.231	2064.73	864.276	1162.81	1113.03	597.138	1605.94	1195.72	1327.14	811.571	1075.58	488.632	1335.59	1044.8	1390.34	443.722	1691.09	1515.6
ENSCAFG00000000839	MAL2	0	1.11815	35.55	0	11.6999	0	0	4.93909	0	69.2345	7.19976	0	0	0	8.34134	3.66758	0	7.89365	0.90961	13.7335	0	0	0	0	0.992161	0	0	0	0	0	29.3339	171.115	0.959984	8.79732	0	1.02081	0	6.89303	27.871
ENSCAFG00000000840	SLC22A4	183.374	74.9161	42.9051	296.03	162.824	403.697	57.5836	88.9036	7.5347	267.341	275.391	299.509	332.644	318.591	154.911	292.184	281.761	80.2521	100.967	222.967	39.4792	244.15	121.014	247.084	111.122	25.6459	43.9072	216.136	280.02	102.291	133.632	52.2233	134.398	199.139	61.1711	23.4786	252.175	79.2699	116.289
ENSCAFG00000000842	-	1019.74	1430.11	1127.79	712.254	780.969	362.939	1553.71	335.858	1989.16	821.217	736.175	655.558	372.605	419.143	862.733	386.319	597.427	1715.55	2059.36	2110.92	1704.47	741.529	1640.65	2251.67	890.96	920.687	2008.32	555.42	735.456	885.347	2875.54	1694.48	2387.48	2541.63	1442.82	1949.75	309.288	1046.59	5085.01
ENSCAFG00000000843	UPK3A	1.11813	1.11815	0	0	0	0	0	6.58545	0	0.68549	0.89997	0	0	0	0	0	0	0	0	0	0	0	0	0	0	0	0	0	0	0	0	0	0	0	1.63123	0	0	0	0
ENSCAFG00000000847	FGFR1OP	490.861	2870.29	601.898	273.773	258.373	343.531	390.521	4706.95	375.06	638.877	439.185	471.421	587.527	692.22	423.025	424.217	209.275	888.035	1278	950.034	511.513	1279.26	809.614	326.688	1215.4	943.768	418.875	422.22	225.304	884.465	256.671	226.671	1315.18	415.873	233.266	447.115	324.225	1890.99	476.689
ENSCAFG00000000848	DLA-DMA	1455.81	484.159	357.951	2687.65	822.893	3005.41	640.748	1009.22	154.043	3883.3	2780.91	2074.41	3058.6	2863.08	1824.37	2564.86	1982.85	863.039	498.466	941.956	162.208	323.852	2080.79	446.612	714.356	424.012	1692.18	2746.11	1416.19	1076.7	2595.23	646.68	288.955	1134.05	327.877	312.368	1222.21	361.884	611.239
ENSCAFG00000000850	KIAA0930	2384.98	3275.06	1565.42	1645.97	2865.5	572.551	843.861	36317.1	1429.08	1787.07	1444.45	5032.82	2171.91	2725.49	2305.78	1949.93	4530.39	1678.72	1818.31	2581.09	2995.27	2523.22	3358.4	2316.8	1963.49	1949.94	3087.55	4388.91	4573.66	2642.81	4339.79	8773.52	1161.58	3114.25	2340	4026.07	400.668	1171.82	3542.49
ENSCAFG00000000851	IRF1	3237	1471.49	4176.51	22883.4	4203.19	3616.77	1296.15	30503.8	307.248	9935.49	9626.98	6287.4	5133.3	4764.04	4555.56	5308.22	4870.61	4554.63	794.09	1942.88	398.225	2023.82	4833.05	2040.77	4574.85	909.574	706.028	5478.81	4217.2	3250.39	3754.74	2100.04	1340.14	3059.87	489.369	2975.66	2252	5039.96	4595.82
ENSCAFG00000000853	GPR31	23.4808	17.8904	1.22586	0	15.5999	35.9057	4.1879	23.0491	0	13.7098	13.4995	9.9327	0	0	4.76648	1.22253	5.84566	1.31561	0.90961	4.84711	0	0	6.42551	17.575	0	12.8229	12.294	0	1.60931	2.64546	26.0746	6.66681	0.959984	11.1966	0.815615	4.08324	6.1506	0	0
ENSCAFG00000000854	-	0	0	0	0	1.94998	0	0	0	0	4.11294	0.89997	0	0	0	0	0	0	0	0	0	0	0	0	0	3.96864	0	0	0	0.804656	0	0	5.55567	0	1.59951	0	0	0	31.0187	0
ENSCAFG00000000855	IL5	3.3544	5.59075	1.22586	5.56448	1.94998	33.9649	2.09395	1.64636	13.395	5.48392	0	6.11243	9.72012	11.6429	7.14972	6.11264	19.8753	3.94682	4.54805	8.88637	2.57473	7.06219	6.42551	6.20294	5.95296	0.854863	0	6.70191	11.2652	2.64546	2.44449	12.2225	6.71989	5.5983	0	0	22.8451	1.14884	5.76641
ENSCAFG00000000856	NUP50	2952.99	3263.88	2129.32	1349.94	1651.64	1567.24	1807.08	9697.07	1948.97	1824.09	1386.85	2804.84	2199.99	2411.13	2739.53	1965.82	2900.62	3162.72	1666.41	2160.2	2046.91	2605.95	2854	2479.11	2470.48	2261.11	2505.35	2823.18	2724.57	2865.91	2030.56	3000.06	2233.88	2545.63	2204.61	4298.63	1429.58	1964.51	2355.58
ENSCAFG00000000858	UNC93A	0	1.11815	4.90344	0	2.92498	0	2.09395	0	0	0	0	0.764053	0	0	1.19162	3.66758	0	5.26243	4.54805	0	0	2.01777	8.56734	6.20294	0	2.56459	0	0	0	1.76364	7.33347	0	1.91997	3.99878	0	2.04162	0	1.14884	0
ENSCAFG00000000860	AFDN	284.006	4065.6	834.811	8697.29	142.349	121.303	5731.14	133.355	0.837189	2692.61	3666.48	35.9105	8.6401	8.46753	285.989	30.5632	17.537	523.612	525.755	923.375	1034.18	1628.34	3467.63	3444.7	2301.81	2684.27	3134.97	25.9699	9.65587	1246.01	1737.22	1600.03	674.869	2204.93	317.274	3707.58	261.84	2907.71	1506.95
ENSCAFG00000000861	PHF21B	108.459	91.6884	15.9362	0	4.87496	0.970425	28.2683	0	1192.16	4.79843	0	12.9889	0	1.05844	2.38324	0	0	259.175	246.504	432.201	1.71649	774.823	9.63826	425.935	951.482	840.33	7.02515	0	8.04656	23.8091	58.6678	512.233	1002.22	19.1942	256.103	472.635	0	34.4652	113.406
ENSCAFG00000000863	KIF25	0	0	0	0	0.974992	0	0	0	0	0	0	0	0	0	0	0	0	0	0	0	0	0	1.07092	1.03382	14.8824	0	0	0	0	1.76364	0	0	0	0.799757	0	0	0	3.44652	1.92214
ENSCAFG00000000865	ENPP2	223.627	754.752	112.779	143.564	522.596	30.0832	483.702	19.7563	9.20907	219.357	209.693	295.689	211.683	192.636	272.881	105.137	325.019	669.644	705.858	50.8947	200.829	33.2932	328.772	266.726	235.142	175.247	591.869	385.36	240.592	357.137	671.42	214.449	207.357	734.976	39.1495	43.8948	26.3597	197.6	110.523
ENSCAFG00000000866	DACT2	0	2.2363	0	0	0	0	5.23487	0	0	0	0	0	0	0	0	0	0	0	0	0	0	0	2.14184	0	1.98432	0	3.51258	0	0	0	0	6.66681	0.959984	3.99878	0	0	0	0	0
ENSCAFG00000000867	RAD50	1662.66	737.98	387.372	1648.2	1513.19	4002.03	1360.02	472.506	1300.99	1679.45	1252.76	1379.88	1108.09	1179.1	2000.73	1046.48	1287.22	1216.94	875.955	2176.35	788.725	2068.21	752.855	1785.41	1520.98	812.12	732.372	1241.53	1265.72	1715.14	1130.98	854.463	1947.81	1736.27	761.784	349.117	2343.38	1223.51	1256.12
ENSCAFG00000000868	SMOC2	8097.52	4429	177.75	0	3094.62	3.8817	22283.8	276.589	7454.33	19.8792	0	15.2811	280.803	184.169	3921.62	309.3	85.3467	2373.36	559.41	3971.4	11667.8	7637.25	3148.5	4439.24	14607.6	54.7112	1970.56	10.0529	49.084	7100.41	1144.84	1966.71	5429.67	36033.8	5128.59	3663.69	48.3262	5020.43	14851.4
ENSCAFG00000000869	PRR5	1774.48	1681.7	768.615	1267.59	16.5749	107.717	522.44	1918.01	1233.18	1060.45	1555.15	756.413	1256.06	1278.6	1058.16	1754.33	736.554	667.013	704.038	961.344	269.488	1966.31	1100.9	384.582	1295.76	647.131	635.776	694.485	889.95	1760.99	358.525	1407.81	720.948	2039.38	663.095	1576.13	21.0878	1696.84	520.899
ENSCAFG00000000870	RTL6	256.053	285.128	278.27	94.5962	218.398	19.4085	524.534	44.4518	343.247	158.348	100.797	163.507	139.322	190.519	356.294	183.379	185.892	139.454	168.278	269.823	327.849	229.017	476.558	331.857	463.339	573.613	342.476	134.038	202.773	414.455	272.968	427.787	405.113	389.481	428.198	349.117	52.7195	371.075	479.573
ENSCAFG00000000871	BRD2	9091.54	8349.23	12100.5	21455.5	12181.5	10285.5	15104.7	16993.8	10109.1	14893.6	12812	12632.9	15025.1	13717.4	13576.1	13808.5	15384.6	9898.63	9510.89	7893.52	9063.9	14168.8	15314.1	12176.4	12511.1	12851.2	17972.1	13410.5	13964	12298.7	11978	13185.8	12086.2	10225.7	24846.9	17131.2	11311	10660.1	13044.6
ENSCAFG00000000873	SHISAL1	6.7088	2.2363	0	1.1129	9.74992	1.94085	6.28184	0	20.0925	4.79843	0	0	0	0	15.4911	0	0	13.1561	12.7345	98.558	5.14946	1.00888	20.3474	6.20294	3.96864	8.54863	25.4662	0	0	2.64546	37.4822	55.5567	4.79992	5.5983	0.815615	3.06243	7.02926	0	1.92214
ENSCAFG00000000874	THBS2	561.303	375.699	2218.81	465.191	525.521	0	1335.94	5358.91	87.9048	176.856	29.699	200.182	119.881	148.182	1279.8	342.308	156.664	302.59	171.916	207.618	85.8243	77.684	1414.68	881.851	588.351	164.134	5994.21	295.722	364.509	859.774	1256.47	2130.05	172.797	1419.57	256.103	2046.72	6.1506	512.382	859.194
ENSCAFG00000000875	TAF2	1502.77	1306	1300.64	577.593	1494.66	813.216	1146.44	1478.43	1464.24	727.991	561.581	1036.06	1277.66	1200.27	1767.17	1295.88	1369.05	1420.86	1398.98	788.464	1514.8	1235.88	1527.13	806.382	965.372	1669.55	1053.77	1081.52	1308.37	1668.4	851.498	953.354	1139.5	626.209	1446.9	779.899	845.269	730.662	1009.12
ENSCAFG00000000876	PARVG	2809.87	692.135	612.93	2125.63	1823.23	1084.94	1750.54	195.917	438.687	1260.62	746.975	2913.34	3272.44	3023.97	3085.1	3778.83	2219.01	1076.17	1572.72	1236.01	827.346	1288.34	2586.27	1823.66	2254.19	1362.65	542.693	2681.6	2828.37	1472.64	2422.49	2160.05	2156.12	874.934	2797.56	547.154	1320.62	3005.36	128.783
ENSCAFG00000000878	IL13	0	4.4726	0	0	1.94998	1.94085	0	8.23181	0	5.48392	1.79994	9.16864	0	2.11688	4.76648	0	3.5074	0	1.81922	0	0	0	0	2.06765	2.97648	0	0	4.18869	0	0	8.1483	1.11113	0	5.5983	1.63123	0	0.878658	2.29768	0.961068
ENSCAFG00000000880	IL4	0	0	0	0	0	0	1.04697	0	0	1.37098	0	9.16864	0	0	0	0	15.1987	0	0	0	1.71649	1.00888	0	1.03382	1.98432	0	0	1.67548	20.9211	1.76364	4.88898	0	0.959984	3.19903	0	0	0	0	0
ENSCAFG00000000882	DSCC1	497.569	252.702	164.265	221.466	315.897	450.277	231.381	293.052	346.596	347.544	221.393	212.407	293.764	373.63	512.397	245.728	282.93	498.615	399.319	356.263	445.428	267.354	335.197	298.775	152.793	382.978	340.72	150.793	271.974	345.673	225.708	234.449	419.513	221.533	726.713	191.912	535.103	82.7164	176.836
ENSCAFG00000000883	-	1.11813	0	0	1.1129	0.974992	0	1.04697	0	0	0	0	0	0	0	1.19162	0	0	0	0.90961	0	0.858243	1.00888	0	0	0	0.854863	0.878144	0.837738	0	0	0.81483	0	0	0	0	2.04162	0.878658	0	0
ENSCAFG00000000884	WDR27	374.575	560.194	427.825	137.999	364.647	65.0185	168.563	41.1591	454.593	297.503	501.283	45.0792	314.284	363.045	444.474	216.387	83.0084	564.396	443.89	173.688	702.042	47.4175	388.743	363.906	328.405	539.418	565.525	20.1057	48.2794	208.109	614.382	271.117	405.113	85.574	511.39	65.3318	17.5732	374.522	305.619
ENSCAFG00000000885	DEPTOR	2.23627	5.59075	6.1293	1.1129	12.6749	5.82255	1.04697	0	29.3016	3.42745	4.49985	4.58432	5.40007	3.17532	3.57486	0	2.33827	3.94682	4.54805	29.8905	0	36.3198	7.49642	1.03382	2.97648	2.56459	2.63443	0	0.804656	22.0455	11.4076	3.3334	4.79992	38.3883	6.52492	4.08324	29.8744	6.89303	15.3771
ENSCAFG00000000886	DSE	2397.28	2597.46	2113.38	1637.07	1327.94	921.904	1873.04	393.481	1620.8	1577.31	1854.84	896.235	1663.22	1746.43	2925.43	1578.28	1335.15	1456.38	1874.71	1876.64	3526.52	924.137	2063.66	1539.36	2215.49	2305.56	2282.3	882.976	869.028	2309.48	2181.3	2382.27	1575.33	2486.44	3602.57	972.832	287.321	1681.9	6060.49
ENSCAFG00000000887	SAMM50	1141.61	552.367	246.398	705.576	605.47	1580.82	447.058	401.712	755.144	521.658	648.878	621.175	617.767	625.539	1171.36	584.368	779.812	1197.2	1176.13	1156.84	919.178	1240.93	810.685	1153.75	710.387	859.137	741.154	659.3	669.474	919.738	904.461	914.464	1035.82	947.712	672.067	749.274	1497.23	934.006	799.608
ENSCAFG00000000889	CALHM5	2.23627	4.4726	1.22586	5.56448	13.6499	0	7.32882	0	0	2.74196	0	0	1.08001	0	0	0	0	11.8405	1.81922	4.03926	1.71649	0	5.35459	0	2.97648	0	5.26886	0	1.60931	5.29092	21.1856	0	0	13.5959	1.63123	2.04162	0.878658	8.04187	0
ENSCAFG00000000891	CALHM4	5.59067	6.70891	9.80689	17.8063	13.6499	6.79298	7.32882	14.8173	13.395	9.59686	1.79994	2.29216	2.16003	5.29221	3.57486	4.89011	7.0148	11.8405	0	4.03926	6.0077	3.02665	11.7801	7.23676	6.94512	7.69376	3.51258	1.67548	2.41397	7.93637	12.2225	8.88908	1.91997	3.99878	10.603	6.12486	14.9372	11.4884	4.80534
ENSCAFG00000000893	PNPLA3	21.2445	69.3254	68.6482	34.4998	39.9747	60.1664	32.4562	65.8545	59.4404	67.178	54.8982	55.0119	45.3606	71.974	22.6408	57.4588	75.9936	40.7838	29.1075	30.6984	15.4484	41.3642	72.8224	48.5897	41.6707	18.807	38.6383	35.185	57.1306	17.6364	26.0746	22.2227	26.8796	14.3956	79.9303	78.6023	49.2048	64.335	24.9878
ENSCAFG00000000894	-	5.59067	5.59075	13.4845	12.2419	8.77493	8.73383	1.04697	92.1963	7.5347	14.3953	0.89997	3.05621	8.6401	14.8182	8.34134	6.11264	5.84566	2.63122	5.45766	4.03926	0	7.06219	10.7092	5.16912	2.97648	5.98404	2.63443	2.51321	4.82794	0.881819	1.62966	1.11113	0.959984	1.59951	4.07807	8.16648	13.1799	0	4.80534
ENSCAFG00000000895	PNPLA5	0	0	1.22586	0	0	0	2.09395	0	0	1.37098	0	0.764053	0	0	3.57486	0	0	0	5.45766	5.65497	0	1.00888	4.28367	0	0	5.12918	0	2.51321	2.41397	0.881819	0.81483	1.11113	20.1597	1.59951	0	0	0	5.7442	2.8832
ENSCAFG00000000896	DLA-DOA	1743.17	1520.69	2815.8	82.3543	302.248	807.394	1526.49	255.186	375.06	995.332	968.368	349.936	3766.01	4071.82	1869.65	3912.09	585.736	1873.43	1090.62	357.071	1896.72	951.377	3871.37	1296.41	629.03	1422.49	5858.98	605.685	763.619	1940	889.795	1641.15	539.511	545.434	1883.25	795.211	115.983	2350.52	37.4816
ENSCAFG00000000897	RSPH4A	10.0632	0	6.1293	14.4677	5.84995	21.3494	10.4697	6.58545	10.8835	6.8549	8.09973	17.5732	8.6401	26.461	1.19162	15.8929	11.6913	3.94682	1.81922	8.07852	2.57473	7.06219	9.63826	3.10147	13.8902	10.2584	11.4159	9.21512	12.8745	7.05455	4.07415	2.22227	2.87995	5.5983	8.15615	7.14567	13.1799	5.7442	13.4549
ENSCAFG00000000898	KIF3A	290.715	230.339	205.945	159.144	184.273	227.08	209.395	630.557	34.3247	165.889	110.696	229.216	101.521	139.714	129.887	185.824	249.025	189.448	140.99	359.494	75.5253	283.496	116.73	143.701	97.2317	88.0509	45.6635	207.759	440.147	285.709	224.893	118.891	147.838	231.929	51.3837	197.016	225.815	209.089	177.797
ENSCAFG00000000899	SULT4A1	0	3.35445	33.0982	0	0	0	1.04697	0	0.837189	0	0	0	0	0	0	0	0	0	0.90961	0	0	1.00888	0	9.30441	0	4.27431	0	0	0	0	0	0	16.3197	9.59708	0	21.437	0	11.4884	99.951
ENSCAFG00000000900	-	3.3544	0	1.22586	0	0.974992	1.94085	7.32882	4.93909	1.67438	3.42745	0	0.764053	1.08001	6.35065	1.19162	0	0	0	0	1.6157	2.57473	3.02665	0	1.03382	0.992161	3.41945	0	1.67548	0	2.64546	6.51864	4.44454	2.87995	4.79854	2.44684	1.02081	0	4.59536	2.8832
ENSCAFG00000000901	ZUP1	493.097	489.75	904.685	728.947	365.622	729.76	450.199	567.995	461.291	645.732	736.175	715.154	724.689	612.837	514.78	677.28	741.23	465.725	466.63	442.703	623.084	546.815	260.233	428.003	407.778	717.23	408.337	708.727	707.293	527.328	483.194	492.233	467.512	387.082	415.148	416.49	687.989	329.717	829.401
ENSCAFG00000000902	EFCAB6	0	0	3.67758	0	0	0	1.04697	0	0.837189	0.68549	0	0	1.08001	0	3.57486	0	0	0	10.0057	0	0.858243	0	0	2.06765	0	9.40349	0	0	0	0	5.70381	0	1.91997	2.39927	0.815615	0	0	0	24.0267
ENSCAFG00000000903	COL11A2	480.797	992.918	429.051	669.964	2180.08	268.808	1263.7	2734.61	935.14	825.33	707.376	1657.23	353.164	323.883	730.463	427.885	2138.34	218.391	1405.35	481.48	338.148	4451.19	673.607	1246.79	1249.13	514.627	452.244	1322.79	2520.18	937.374	822.978	617.791	355.194	335.098	2135.28	1195.37	1097.44	670.922	348.868
ENSCAFG00000000904	MPPED1	0	0	1.22586	0	0	0	6.28184	0	0.837189	0	0	0	0	0	0	0	0	0	0	0	0.858243	0	0	0	3.96864	12.8229	3.51258	0	0	0	0.81483	3.3334	3.83994	6.39805	0	5.10405	0	10.3396	0.961068
ENSCAFG00000000905	KPNA5	351.094	646.291	588.413	243.724	336.372	368.762	442.87	493.909	390.967	167.26	175.494	456.14	467.646	406.441	166.827	473.118	403.351	417.048	292.895	344.953	442.853	305.692	190.623	291.538	444.488	414.608	320.523	408.816	335.542	334.21	182.522	310.007	410.873	243.926	372.736	517.55	132.677	284.912	468.04
ENSCAFG00000000906	SEPTIN8	1037.63	410.361	695.063	686.657	828.743	1442.05	676.345	556.47	215.157	455.165	382.487	625.76	446.045	534.513	780.511	577.033	388.152	914.347	377.488	1198.04	432.554	767.76	712.16	948.016	1110.23	530.87	246.758	382.846	547.166	580.237	876.757	350.007	1270.06	846.143	330.324	507.342	1232.76	1490.04	654.487
ENSCAFG00000000907	SCUBE1	46.9616	119.642	14.7103	3.33869	3.89997	87.3383	5.23487	8.23181	15.0694	5.48392	2.69991	0	0	3.17532	4.76648	1.22253	0	7.89365	98.2379	4.84711	0	15.1333	28.9148	10.3382	16.8667	37.614	410.971	0	0	10.5818	35.8525	0	1.91997	6.39805	1.63123	74.5191	358.492	12.6372	10.5717
ENSCAFG00000000908	FAM162B	0	0	1.22586	0	0	1.94085	0	0	0	0	0	0	0	0	0	0	0	0	0.90961	0.807852	1.71649	0	1.07092	0	0.992161	0	0.878144	0	0	2.64546	0	0	1.91997	0	0	0	0	0	2.8832
ENSCAFG00000000909	TTLL12	3082.69	2776.37	1008.88	2230.24	2598.35	3079.16	1645.84	2658.87	2776.12	2408.81	2375.92	1713.01	1482.86	1465.94	2764.56	1360.67	1421.67	2846.98	3592.05	4171.75	2124.15	3793.4	2406.35	3109.74	2226.41	2981.76	1657.06	1908.37	1636.67	2172.8	1997.15	2137.82	3362.82	2472.05	2138.54	2771.5	5482.82	3770.49	1714.54
ENSCAFG00000000910	SOWAHA	0	0	0	0	0	0	0	0	0	0.68549	2.69991	0.764053	0	0	1.19162	0	1.16913	0	2.72883	0	0	0	1.07092	0	0	0	0	1.67548	0.804656	0	0	1.11113	0	5.5983	0.815615	0	0	0	0
ENSCAFG00000000912	RXRB	999.611	1011.93	977.011	2423.89	1539.51	815.157	2008.1	493.909	1357.92	1238.68	1776.54	2106.5	2350.11	2389.96	1196.39	2280.01	2240.06	667.013	1137.01	843.398	1233.29	1356.95	1202.64	1356.38	1615.24	1160.9	2249.81	1814.54	2364.08	1022.03	1412.92	1585.59	1320.94	1012.49	1631.23	1032.04	881.294	1163.77	1140.79
ENSCAFG00000000913	TSPO	589.256	951.546	988.044	2759.98	503.096	234.843	246.039	340.797	441.198	1103.64	2131.13	783.919	639.368	627.656	1009.3	448.668	1068.59	628.86	815.92	2375.09	781.001	408.598	1912.66	585.144	471.276	459.061	1200.42	888.84	846.498	479.71	2275.01	750.016	538.551	2331.29	491.816	1089.2	312.802	657.136	873.61
ENSCAFG00000000914	SHROOM1	545.649	61.4983	74.7775	122.419	478.721	196.996	116.214	135.002	29.3016	107.622	110.696	6.87648	19.4402	7.40909	1670.65	22.0055	23.3827	392.051	34.5652	253.666	282.362	150.324	595.43	850.836	534.775	121.391	139.625	36.0227	14.4838	701.046	2404.56	1347.81	505.912	455.861	108.477	297.056	478.869	709.983	1455.06
ENSCAFG00000000916	GDF9	112.931	171.077	267.238	357.24	321.747	273.66	97.3686	928.548	229.39	437.343	212.393	126.069	390.965	351.402	224.025	370.426	420.888	472.303	55.4862	140.566	50.6363	91.8084	198.12	141.634	233.158	54.7112	29.8569	157.495	300.137	125.218	246.894	168.892	100.798	168.749	94.6113	198.037	246.024	354.991	147.043
ENSCAFG00000000917	SLC39A7	3599.27	4992.54	5495.53	6064.17	4054.02	3968.07	4980.45	3980.9	5659.39	3648.18	5365.62	3746.15	4888.14	5241.4	3900.17	4917.01	4374.9	5112.45	4710.87	3905.16	3676.71	4803.29	5126.48	4598.44	4557.99	3771.65	6802.98	3407.92	4746.67	3391.48	5601.96	4543.43	4484.09	3934	5064.97	4234.32	4787.81	5428.26	4015.34
ENSCAFG00000000918	MCAT	279.533	210.212	114.005	201.434	193.048	355.176	139.248	202.503	519.894	279.68	255.591	140.586	162.002	204.279	337.228	180.934	162.509	281.54	345.652	487.135	329.565	549.842	225.964	360.804	192.479	309.46	211.633	207.759	131.964	273.364	283.561	247.783	294.715	252.723	252.025	205.183	633.512	307.889	276.787
ENSCAFG00000000919	UQCRQ	165.484	69.3254	104.198	134.66	252.523	335.767	103.65	365.492	124.741	170.687	82.7972	38.2027	49.6806	79.3831	197.809	95.3572	50.2727	298.643	110.972	198.732	52.3528	100.888	87.8152	118.89	113.106	64.1147	33.3695	40.2114	37.8188	81.1274	134.447	76.6683	103.678	117.564	66.0648	86.7688	357.614	191.856	89.3793
ENSCAFG00000000920	VGLL2	0	0	0	0	0	0	1.04697	1.64636	0	1.37098	1.79994	0	0	0	0	0	0	0	0	0	0	0	0	0	0	0	0	0	0	0	0.81483	0	0	27.1917	0	0	1.75732	0	0
ENSCAFG00000000922	LEAP2	8.94507	4.4726	3.67758	7.79028	9.74992	19.4085	6.28184	49.3909	9.20907	6.16941	5.39982	4.58432	5.40007	12.7013	10.7246	0	4.67653	11.8405	6.36727	7.27067	1.71649	8.07107	13.9219	12.4059	8.92945	1.70973	7.9033	5.02643	7.2419	7.05455	15.4818	12.2225	12.4798	8.79732	4.07807	4.08324	15.8158	8.04187	8.64961
ENSCAFG00000000923	ROS1	0	52.5531	0	0	3.89997	1.94085	68.0533	0	0	0	2.69991	0.764053	0	0	0	0	4.67653	2.63122	8.18649	0.807852	0	0	0	31.0147	27.7805	26.5007	0	0	17.7024	3.52728	2.44449	15.5559	5.7599	3.19903	3.26246	229.682	29.8744	2.29768	0
ENSCAFG00000000925	DCBLD1	8.94507	44.726	2.45172	0	19.4998	0.970425	49.2078	0	0	8.91137	3.59988	2.29216	0	0	1.19162	0	4.67653	6.57804	40.9325	1.6157	0	0	5.35459	188.156	74.412	111.987	2.63443	0	3.21862	20.2818	25.2597	130.003	0	8.79732	2.44684	461.406	10.5439	5.7442	6.72747
ENSCAFG00000000926	TTLL1	268.352	326.5	100.521	184.741	303.222	222.227	149.717	74.0863	671.425	217.3	103.497	68.7648	23.7603	23.2857	252.623	14.6703	17.537	331.533	353.838	499.253	294.377	223.972	193.836	308.079	411.747	305.186	230.074	45.2379	24.9443	242.5	203.708	202.227	227.516	332.699	108.477	231.724	382.216	566.378	263.332
ENSCAFG00000000928	GOPC	627.273	1096.91	1371.74	915.914	599.62	446.396	1630.14	495.555	617.008	704.684	717.276	764.053	880.211	755.727	428.983	799.533	789.165	453.885	640.366	517.025	971.531	677.97	637.196	511.742	1136.02	967.705	822.821	678.568	844.889	662.246	516.602	584.457	715.188	737.376	672.067	1181.08	298.744	934.006	1343.57
ENSCAFG00000000929	-	1.11813	0	0	0	0	0	0	0	0	0	0.89997	0	0	0	0	0	0	0	0	0	0	2.01777	0	2.06765	0	4.27431	0	0	0	0	0	0	0	0	0	1.02081	0	0	0.961068
ENSCAFG00000000930	AFF4	914.633	1014.16	1233.22	1531.35	1380.59	1051.94	1271.03	2573.26	1246.57	1094.73	849.572	1248.46	1145.89	1185.45	768.595	1408.35	1438.03	1306.4	446.619	1532.5	644.54	717.316	738.933	532.419	1104.27	524.886	491.761	895.542	1274.58	960.301	708.902	578.901	853.426	982.901	482.844	1485.28	755.646	1456.73	1283.99
ENSCAFG00000000931	NUS1	415.946	357.808	632.544	383.949	365.622	528.882	384.239	469.213	334.875	609.401	460.785	404.948	295.924	281.545	394.426	284.849	340.218	506.509	456.624	393.424	711.483	553.877	364.112	284.301	401.825	501.804	598.894	557.096	292.895	413.573	312.895	335.563	404.153	382.284	406.176	397.095	254.811	397.498	782.309
ENSCAFG00000000932	SLC35F1	4.47253	0	0	0	0.974992	0	0	13.1709	0	2.05647	17.0994	0	0	1.05844	0	1.22253	0	0	0.90961	0	0	0	0	0	0	0	0	0	0	7.05455	0.81483	1.11113	0	0.799757	0	0	1.75732	0	0
ENSCAFG00000000933	RING1	1404.38	1973.54	2282.55	3940.77	2241.51	2034.98	2247.85	1567.34	1873.63	3235.51	3042.8	2017.87	2019.62	1950.71	1923.27	2160.21	1937.25	2140.49	2209.44	1694.87	1655.55	1581.93	3305.92	1906.37	2351.42	2139.72	2522.91	2441.17	2236.14	2014.08	3416.58	2168.93	1867.17	2162.54	2264.96	2475.46	1960.29	2405.67	2562.21
ENSCAFG00000000934	COL14A1	60.3792	22.363	25.7431	2.22579	269.098	9.70425	331.891	3.29272	0	8.91137	0.89997	0	1.08001	0	65.5391	0	0	136.823	17.2826	0	16.3066	0	432.651	55.8264	20.8354	8.54863	68.4952	0	0	51.1455	730.088	31.1118	0	236.728	0	19.3954	8.78658	41.3582	15.3771
ENSCAFG00000000935	CEP85L	194.555	658.591	348.144	225.918	446.546	227.08	198.925	1363.19	282.97	315.325	412.186	406.476	428.765	406.441	187.084	437.665	499.22	268.384	175.555	197.924	399.083	96.8528	192.765	144.735	302.609	479.578	245.002	335.095	499.691	221.337	107.558	173.337	166.077	151.954	347.452	878.917	288.2	303.294	306.581
ENSCAFG00000000936	PACSIN2	989.548	2332.46	1374.19	1253.12	727.344	2761.83	1704.47	464.274	905.001	791.056	884.67	605.13	520.566	629.772	1095.1	540.357	374.123	1186.68	1296.19	1094.64	857.384	1147.1	1502.5	845.667	2320.66	1128.42	712.175	655.111	407.156	910.919	968.018	912.242	1451.5	2149.75	865.367	1447.51	1642.21	2106.97	895.715
ENSCAFG00000000938	MCM9	584.784	1168.47	1247.93	1168.54	623.02	589.048	838.626	1322.03	704.913	1028.92	866.671	828.998	1216.09	1076.43	688.756	1254.31	1142.24	503.878	622.173	614.775	1097.69	542.779	627.558	547.926	1153.88	1107.05	634.02	748.1	1062.95	665.774	491.343	654.458	577.91	862.138	604.371	665.568	345.313	1053.49	1126.37
ENSCAFG00000000939	ASF1A	485.27	352.218	391.05	200.321	329.547	370.702	722.412	215.673	421.106	262.543	225.892	290.34	224.643	226.506	631.559	261.621	231.488	369.686	530.303	543.685	743.238	560.939	374.821	512.776	460.363	903.59	490.004	334.258	250.248	743.374	663.272	815.573	566.391	633.407	552.987	394.033	636.148	420.475	920.703
ENSCAFG00000000940	MRPL13	671.998	563.548	395.953	195.87	446.546	458.041	301.528	732.631	652.17	217.3	251.092	195.598	212.763	257.201	627.984	178.489	195.245	859.092	757.705	393.424	500.355	458.033	343.765	496.235	270.86	544.548	322.279	228.703	189.094	653.428	399.267	428.898	362.874	399.878	402.098	240.911	1211.67	237.81	326.763
ENSCAFG00000000941	VPS52	1889.65	1128.21	956.171	1799.55	2395.56	1598.29	2402.81	604.215	2216.88	1263.36	1728.84	3187.63	2695.71	3072.65	1581.28	3146.79	2332.42	1484.01	1771.92	1495.33	1648.68	2058.12	1618.16	2620.74	1985.31	1729.39	3556.48	2640.55	2711.69	1634.01	2011.82	2593.39	1976.61	1468.35	2695.61	1322.97	1602.67	1915.11	1530.02
ENSCAFG00000000942	FAM184A	26.8352	25.7175	261.108	60.0964	35.0997	1098.52	112.026	18.11	51.9057	27.4196	65.6978	25.9778	21.6003	20.1104	5.9581	13.4478	12.8605	1.31561	29.1075	29.0827	10.2989	1.00888	49.2622	19.6426	272.844	35.9042	14.9284	9.21512	39.4281	45.8546	90.4461	45.5565	139.198	49.5849	13.8655	61.2486	1159.83	205.642	15.3771
ENSCAFG00000000943	ARFGAP3	541.177	1475.96	688.934	361.691	399.747	399.815	454.387	521.897	971.976	473.674	906.27	239.913	268.923	295.305	467.115	347.198	416.211	826.202	815.011	778.769	375.052	401.536	462.636	201.595	821.509	642.857	367.064	209.435	230.936	398.582	499.491	243.338	660.469	1854.64	409.439	550.216	1291.63	876.564	360.4
ENSCAFG00000000945	MAN1A1	2389.45	3516.58	2961.68	4799.92	4491.79	2531.84	6512.18	1302.27	137.299	8271.12	7781.14	3425.25	1488.26	1319.88	1867.27	1394.9	2766.17	639.385	3061.75	1666.6	4263.75	258.274	958.471	1394.63	3509.27	3554.52	1973.19	2821.5	3000.56	2421.48	3009.17	1494.48	1740.45	882.132	1816.37	6218.77	1432.21	2813.51	1577.11
ENSCAFG00000000946	A4GALT	14.5357	70.4435	9.80689	12.2419	39.9747	26.2015	10.4697	95.489	0.837189	8.22588	41.3986	8.40459	5.40007	17.9935	15.4911	2.44506	17.537	31.5746	8.18649	4.84711	2.57473	2.01777	25.702	8.27058	18.8511	0.854863	15.8066	1.67548	3.21862	17.6364	110.002	8.88908	4.79992	22.3932	0	4.08324	1491.96	19.5303	3.84427
ENSCAFG00000000948	HSPA4	4428.93	2043.98	2082.74	2446.15	3395.9	7956.52	3353.46	5856.11	3723.81	2884.54	2377.72	2595.49	2035.82	2117.94	5228.83	1817.9	1879.97	3531.09	2571.47	5650.93	2100.98	6246	2256.42	4749.38	3604.52	2768.9	2003.92	2656.47	2275.57	4640.13	3496.44	2304.49	3878.34	3914.01	1790.27	2381.55	4855.46	3008.81	3322.41
ENSCAFG00000000950	RPS18	14650.9	6285.13	20134.8	12861.7	15918.7	15767.5	8755.84	39884.8	10976.4	18035.2	14164.6	17208.8	24050.8	26583.8	13211.5	24856.4	20145.3	15397.9	14806.6	9922.04	14834.7	28754.2	11821.9	23652.8	11081.4	10853.3	13975.7	26080.5	24332	11738.8	12519.1	10871.3	15882.9	10357.6	13049.8	15641.9	21402.3	15859.7	9229.13
ENSCAFG00000000951	MTBP	410.355	774.879	1158.44	293.805	553.795	471.627	333.985	1583.8	421.943	250.889	204.293	338.476	421.205	422.318	480.223	416.882	419.719	785.418	291.985	304.56	377.627	303.674	343.765	290.504	329.397	413.754	360.039	419.707	416.812	510.573	264.005	360.008	440.633	331.099	369.474	365.45	866.357	244.703	567.03
ENSCAFG00000000953	CYB5R3	403.646	344.39	414.341	331.643	347.097	492.006	483.702	278.235	156.554	399.641	428.386	358.341	155.522	163	943.763	111.25	206.937	348.636	684.027	748.879	263.48	629.543	557.948	425.935	465.323	1725.97	743.788	273.94	196.336	476.182	843.349	572.234	350.394	615.013	345.005	505.301	291.714	688.155	335.413
ENSCAFG00000000954	WDR46	972.776	803.95	1066.5	1049.46	884.318	1367.33	947.511	1735.27	1081.65	1163.28	861.271	595.198	491.406	495.35	990.236	430.33	402.182	894.613	1536.33	981.54	790.441	1310.54	1105.19	1097.92	797.697	779.635	1337.41	658.462	511.761	939.138	1427.58	987.799	634.55	747.772	1208.74	1106.56	1284.6	778.913	954.34
ENSCAFG00000000955	TBC1D32	58.1429	30.1901	66.1965	73.4512	90.6743	129.067	57.5836	41.1591	82.0445	80.2023	60.298	100.091	155.522	116.429	39.3235	135.701	102.884	28.9434	67.3112	65.436	120.154	54.4797	34.2694	68.2323	31.7491	96.5995	69.3734	108.068	149.666	54.6728	74.9644	56.6679	30.7195	51.1844	51.3837	23.4786	70.2926	34.4652	107.64
ENSCAFG00000000956	PFDN6	852.018	829.668	1026.05	1124.03	640.57	1377.03	667.969	1009.22	941	947.347	1061.06	499.691	494.646	587.435	905.631	432.775	459.469	1138	1236.16	845.013	740.663	1002.83	720.728	880.817	720.309	871.105	1049.38	659.3	510.957	874.765	1136.69	952.242	780.467	958.908	852.317	1072.87	1491.96	1069.57	685.241
ENSCAFG00000000957	SNTB1	1506.13	438.315	714.677	2871.27	2648.08	492.976	528.722	51.0372	542.498	2252.52	1781.94	612.771	1535.78	1462.77	1097.48	1705.43	382.306	284.171	1918.37	90.4794	2055.49	1370.06	1634.22	462.119	658.795	3428	1368.15	512.696	566.478	897.692	576.085	561.123	758.387	1933.81	385.786	978.956	2566.56	1179.86	1043.72
ENSCAFG00000000958	GJA1	10.0632	16.7723	6.1293	18.9192	78.9743	36.8762	79.57	0	0	2.05647	7.19976	28.27	1.08001	0	20.2575	0	18.7061	26.3122	5.45766	4.84711	10.2989	0	38.553	2.06765	5.95296	145.327	21.0755	26.8076	12.0698	29.9819	180.892	12.2225	2.87995	55.1832	0.815615	4.08324	3.51463	17.2326	2.8832
ENSCAFG00000000959	POLDIP3	1300.39	2277.67	1109.4	1245.33	823.868	1310.07	1356.88	1331.91	1182.11	1103.64	995.367	1362.31	1206.37	1205.56	1383.47	1333.78	1275.52	1677.4	1213.42	1393.54	1080.53	1695.93	1390.05	1278.84	1312.63	1522.51	1147.73	1296.82	1319.64	1408.27	1162.76	1175.58	1621.41	1749.07	1075.8	1800.71	920.833	1186.75	1242.66
ENSCAFG00000000963	RGL2	2090.91	2322.4	1600.97	11016.6	5443.38	2989.88	5253.72	2270.33	2783.65	3554.27	3834.77	4571.33	3228.16	3528.84	3417.57	3249.48	3250.19	1556.36	2360.44	2800.02	2264.04	2447.55	2825.08	4081.53	3020.14	3103.15	4706.85	4926.74	3933.96	2575.79	5148.91	4941.22	3618.18	2245.72	8884.49	3225.76	2271.33	2356.27	4131.63
ENSCAFG00000000965	RRP7	333.204	229.221	115.231	281.563	329.547	502.68	327.703	194.271	338.224	331.777	208.793	284.992	192.242	141.831	526.696	177.267	123.928	315.746	595.795	417.66	502.072	637.614	280.58	488.998	322.452	469.32	420.631	360.227	177.829	343.028	481.565	403.342	424.313	228.73	449.404	204.162	535.981	320.526	407.493
ENSCAFG00000000967	ZHX2	610.501	431.606	422.922	339.433	922.342	373.614	1502.41	610.8	713.285	572.384	387.887	495.871	805.69	770.545	1618.22	880.22	826.577	274.962	372.94	391.808	738.947	602.304	1656.71	464.187	863.18	421.447	309.985	635.006	783.735	1539.66	768.385	827.795	813.107	731.777	601.924	683.942	204.727	515.829	1086.97
ENSCAFG00000000968	FSTL4	30.1896	45.8442	33.0982	1.1129	37.0497	0.970425	27.2213	9.87817	0.837189	18.5082	3.59988	1.52811	4.32005	5.29221	25.024	2.44506	0	185.501	145.538	21.812	26.6055	11.0977	48.1913	15.5073	481.198	19.6618	3.51258	0	0.804656	34.391	635.568	134.447	479.992	145.556	14.6811	10.2081	5.27195	369.926	1134.06
ENSCAFG00000000969	HSF2	158.775	322.027	393.501	37.8385	150.149	176.617	109.932	271.65	215.157	74.0329	61.198	164.272	203.042	255.084	63.1559	179.712	148.48	142.086	306.539	183.382	320.124	239.105	108.163	178.851	163.706	275.266	182.654	187.653	151.275	120.809	157.262	254.45	250.556	95.9708	103.583	213.349	107.196	189.558	152.81
ENSCAFG00000000970	SERHL2	264.998	308.61	131.167	320.514	346.122	339.649	291.059	209.088	331.527	272.14	229.492	325.487	327.244	341.876	419.45	440.11	302.805	277.593	479.365	383.73	333.856	513.522	232.389	399.056	310.546	374.43	376.724	371.956	304.965	297.173	387.044	283.339	336.954	184.744	432.276	163.33	536.86	380.266	311.386
ENSCAFG00000000972	TAPBP	7603.31	4007.45	4969.64	11534.1	7814.56	7994.36	7308.92	2612.78	5760.69	9239.72	14291.5	7072.84	3961.49	4114.16	8509.36	4062.46	4906.85	5182.18	9809.24	9367.05	3169.49	7751.25	9093.16	6216.38	8103.97	4953.07	6847.77	4293.41	5404.07	8010.45	9201.06	3496.74	7760.51	8123.13	8074.59	4503.81	6103.16	5701.69	8580.41
ENSCAFG00000000974	DERL1	983.957	1857.25	2380.62	1029.43	1518.06	1289.7	1013.47	2728.02	2184.22	1144.08	1428.25	1049.05	938.531	999.168	1034.33	1084.38	1018.31	2072.08	1751.91	995.274	1222.14	798.027	1362.21	673.019	752.058	1149.79	663.877	1019.53	904.433	1387.1	1060.91	853.351	1131.82	1178.04	1374.31	587.986	2306.48	807.634	1082.16
ENSCAFG00000000975	NFAM1	54.7885	81.625	12.2586	11.129	68.2494	32.024	67.0063	103.721	12.5578	74.7184	172.794	2.29216	1.08001	11.6429	42.8983	2.44506	2.33827	18.4185	80.0457	371.612	5.14946	18.1599	54.6168	40.3191	39.6864	87.196	102.743	0.837738	0.804656	76.7183	70.8902	53.3345	18.2397	60.7815	11.4186	7.14567	49.2048	20.6791	61.5083
ENSCAFG00000000977	ZBTB22	205.737	248.229	229.236	357.24	433.871	247.458	687.862	159.697	543.335	464.762	516.583	505.039	497.886	647.766	206.15	550.137	526.11	152.61	236.499	408.773	340.722	346.047	273.084	314.282	461.355	379.559	513.714	521.073	566.478	245.146	497.046	264.45	483.832	331.899	685.116	236.828	242.51	587.057	469.962
ENSCAFG00000000978	TCF20	4037.58	3676.48	1706.4	3712.62	3705.94	1903	3409.99	1511.36	3707.07	2751.56	2590.11	4554.52	4452.89	4406.29	4248.13	4546.58	5378.01	2337.83	2928.95	3863.15	3742.8	3731.86	3736.43	3561.52	3868.43	3047.59	3467.79	4518.76	4969.56	3220.4	2536.57	3603.41	2968.27	4325.08	3887.22	3755.56	1846.94	3772.79	4522.78
ENSCAFG00000000981	DAXX	1062.23	544.539	338.338	564.239	484.571	904.436	1481.47	228.844	1074.95	562.787	574.181	770.93	572.407	611.779	1136.81	430.33	512.08	693.325	979.65	1046.17	1025.6	1487.09	1066.63	1157.88	892.945	1148.08	2036.42	725.481	594.641	1282.17	1303.73	1414.47	1198.06	1319.6	1675.27	1030	716.985	333.163	1331.08
ENSCAFG00000000982	NDUFA6	715.605	292.956	315.046	452.949	415.347	579.344	340.267	637.142	421.943	396.213	425.686	318.61	333.724	437.136	549.337	338.64	309.82	744.634	715.863	730.298	437.704	755.654	574.012	655.444	384.958	630.889	379.358	398.763	385.43	541.437	594.011	516.678	598.07	578.224	352.346	447.115	963.009	422.773	405.57
ENSCAFG00000000983	SMDT1	995.139	1162.88	739.194	1138.49	755.619	922.874	1074.2	1289.1	889.094	1206.46	1082.66	1038.35	1250.66	1415.14	1302.44	1584.4	1504.67	1537.95	1029.68	954.073	1052.21	592.215	1266.9	946.982	1100.31	1045.5	693.734	1075.66	1248.83	1187.81	1382.77	847.796	1128.94	1068.47	1009.73	1593.48	1076.36	1769.21	892.832
ENSCAFG00000000985	VDAC1	4077.83	2200.52	739.194	3414.37	1796.91	4850.19	1994.49	2876.19	1133.55	2953.09	2443.42	1153.72	656.648	681.636	1622.99	811.758	779.812	2798.3	1866.52	3624.02	1224.71	3311.16	1264.75	5475.13	1000.1	1589.19	517.227	1129.27	1221.47	2301.55	2154.41	1310.03	4932.4	3191.83	1476.26	1782.33	3989.99	1662.37	1240.74
ENSCAFG00000000986	TBC1D31	673.116	358.926	208.396	452.949	786.819	421.165	530.816	273.296	1059.04	471.617	402.287	571.512	704.169	672.11	661.349	634.492	603.273	318.377	748.609	505.715	662.563	609.366	419.8	410.428	598.273	680.471	490.004	466.62	534.292	688.701	475.046	535.567	592.31	547.034	530.15	260.306	622.968	437.708	474.767
ENSCAFG00000000987	KIFC1	1904.18	2014.91	1627.94	1772.84	2173.26	4238.82	2074.06	1962.46	1912.14	2468.45	1287.86	587.557	348.844	381.039	4637.79	479.231	278.254	3003.53	2252.2	3430.14	2892.28	2687.67	1656.71	2737.56	2292.88	2954.41	3967.45	348.499	471.528	2427.65	1354.25	3154.51	5569.83	2231.32	3660.48	2700.04	6524.91	1979.45	1074.47
ENSCAFG00000000988	NAGA	380.165	315.319	107.876	1161.86	156.974	521.118	175.892	484.03	365.014	1174.24	1190.66	1310.35	869.411	861.571	557.678	778.75	1412.31	253.912	322.002	486.327	203.403	438.864	1267.97	293.606	372.06	248.765	386.383	978.478	2024.51	496.464	580.974	331.118	300.475	566.228	374.367	554.3	528.952	279.168	324.841
ENSCAFG00000000989	SERINC1	1885.17	2457.7	5195.2	1175.22	1575.59	1940.85	3369.16	3062.23	2186.74	1038.52	1730.64	2362.45	2246.43	2073.49	850.817	2469.51	2533.51	2006.3	2362.26	1853.21	2482.9	1925.96	1598.88	1238.52	1507.09	3331.4	2690.63	2220.84	2341.55	2009.67	1697.29	1576.7	2380.76	2654.39	1468.92	2524.46	1386.52	1369.42	3944.22
ENSCAFG00000000990	TCF7	25262	12136.4	15361.3	13600.7	21510.3	9844.96	31245.9	7649	22608.3	16899.4	9336.29	19268.7	19855	18756.6	23657.2	18826.9	23801.2	13936.2	12599.9	24142.7	15507.6	15157.5	12614.3	22034.9	29853.1	21223.7	14232.1	22771.4	22526.3	25249.1	19989.4	15431.4	28935.8	20901.6	19909.2	14691.5	4098.94	28387.8	28365.9
ENSCAFG00000000991	WBP2NL	103.986	180.022	79.681	1.1129	75.0744	86.3678	42.9259	13.1709	51.9057	122.703	107.996	3.05621	15.1202	1.05844	52.4313	7.33517	4.67653	23.6809	124.617	16.9649	152.767	44.3909	78.177	42.3867	77.3885	14.5327	160.7	8.37738	3.21862	64.3728	237.93	40.0008	220.796	152.754	96.2425	169.454	0	180.368	37.4816
ENSCAFG00000000992	ATAD2	3674.19	2740.59	1843.69	1692.72	3314	2664.79	1778.81	2747.78	3034.81	2406.07	1241.06	1768.78	1951.58	1789.82	3292.45	1682.2	1978.17	2857.5	2410.47	2524.54	3457.86	1391.25	2372.08	1424.61	2092.47	3329.69	1623.69	1593.38	1908.64	2202.78	727.643	1685.59	3877.38	2508.84	3317.92	1519.99	3778.23	1567.02	913.014
ENSCAFG00000000994	SKP1	4592.17	2045.1	1379.09	2240.26	5209.38	4795.84	4704.05	2742.84	4700.81	2170.26	2400.22	2225.69	1920.26	2304.23	3248.36	2018.39	2167.57	3907.35	2006.6	4994.95	1607.49	3612.81	1726.32	5020.24	3935.9	2623.57	1581.54	2729.35	2613.52	3710.7	4142.6	1661.15	4645.36	4562.61	2247.83	2286.61	4141.11	4163.39	3337.79
ENSCAFG00000000995	SEPTIN3	4.47253	2.2363	7.35517	0	0.974992	0.970425	0	4.93909	4.18594	10.2824	19.7993	0.764053	4.32005	11.6429	8.34134	1.22253	4.67653	9.20925	2.72883	1.6157	0	1.00888	24.6311	4.13529	4.9608	0	0.878144	2.51321	0.804656	2.64546	8.1483	3.3334	0	2.39927	1.63123	1.02081	2.63597	0	0
ENSCAFG00000000997	FAM83A	6.7088	10.0634	1.22586	0	0.974992	0	0	0	19.2553	0	0	0	0	2.11688	0	1.22253	0	0	0	0	1.71649	0	0	1.03382	2.97648	2.56459	0	0	0	0	0	7.77794	0.959984	3.19903	3.26246	2.04162	0	0	0
ENSCAFG00000000998	PHF1	758.094	749.161	634.996	2862.37	581.095	630.776	1075.24	1139.28	802.027	2868.09	3476.58	3181.52	2987.32	2729.72	664.924	3366.84	3217.45	676.222	654.01	687.482	781.859	300.647	1266.9	553.095	746.105	659.099	2181.31	3211.89	2487.19	639.319	1154.61	953.354	671.989	972.504	1340.06	837.064	343.555	572.122	1552.12
ENSCAFG00000001000	-	1171.8	682.072	220.655	74.5641	452.396	163.031	113.073	508.726	2059.48	303.672	153.895	554.703	1121.05	1252.14	212.108	1218.86	758.767	881.457	540.309	681.827	1057.35	381.358	260.233	217.103	185.534	306.896	298.569	714.591	490.036	477.064	153.188	528.9	544.311	209.536	836.005	251.119	270.627	228.619	186.447
ENSCAFG00000001002	SMPDL3A	571.366	659.709	74.7775	10.0161	397.797	159.15	258.603	319.394	3.34875	457.222	535.482	23.6857	45.3606	35.987	370.594	45.2335	14.0296	221.022	797.728	67.8596	88.399	30.2665	334.126	71.3338	180.573	235.087	83.4237	15.917	4.02328	414.455	319.413	67.7792	89.2785	406.276	18.7591	24.4994	139.707	76.9722	23.0656
ENSCAFG00000001003	CENPM	422.654	285.128	176.524	314.95	219.373	571.58	211.489	107.014	482.221	471.617	275.391	77.9335	71.2809	45.513	523.121	57.4588	51.4418	517.034	233.77	480.672	551.85	187.652	395.169	365.973	295.664	541.128	425.022	100.529	80.4656	343.028	246.894	397.786	649.909	305.507	430.645	215.391	1002.55	403.243	147.043
ENSCAFG00000001004	WDYHV1	269.47	510.995	467.053	141.338	454.346	187.292	217.771	360.553	453.756	89.7992	112.496	205.53	230.043	292.13	299.097	251.841	274.746	727.531	406.596	214.081	229.151	187.652	294.502	242.948	257.962	373.575	158.944	206.084	266.341	240.737	157.262	226.671	265.916	308.706	364.58	400.157	495.563	330.866	185.486
ENSCAFG00000001005	TNFRSF13C	1621.29	886.694	259.882	99.0478	452.396	780.222	82.7109	158.051	340.736	1416.91	1599.25	170.384	330.484	860.513	1847.01	293.407	309.82	1069.59	453.896	94.5187	948.358	222.963	1831.27	184.021	747.097	230.813	237.977	210.272	218.062	463.837	1628.03	430.009	545.271	279.915	380.077	650.256	345.313	252.745	296.009
ENSCAFG00000001007	FBXO32	185.61	386.88	395.953	1045.01	236.923	88.3087	570.601	27.9882	967.79	451.738	678.577	246.789	417.965	494.292	29.7905	447.445	535.463	185.501	297.443	130.872	322.699	15.1333	352.332	35.15	181.565	107.713	24.588	217.812	513.371	48.5001	56.2233	53.3345	112.318	719.781	424.935	124.539	140.585	183.814	249.878
ENSCAFG00000001008	CUTA	1045.45	900.111	380.017	1599.23	687.369	841.359	961.122	294.699	1634.19	1665.74	1342.76	561.579	536.767	608.604	796.002	469.451	478.175	1190.62	1010.58	1379	1202.4	468.122	1172.65	772.266	625.061	1150.65	1832.69	742.236	622.804	1208.97	1168.47	1352.25	690.229	1028.49	1187.54	722.733	839.118	699.643	761.165
ENSCAFG00000001010	CDKL3	91.6869	62.6164	89.4878	52.3061	63.3745	272.689	55.4896	195.917	137.299	69.92	100.797	57.304	218.163	226.506	84.605	198.049	111.068	88.1457	24.5595	227.814	33.4715	88.7818	39.624	112.687	29.7648	29.9202	29.8569	67.8568	176.22	45.8546	79.0385	44.4454	81.5987	103.169	30.9934	29.6035	167.824	70.0792	73.0411
ENSCAFG00000001012	KLHL38	0	2.2363	0	0	0.974992	0	1.04697	0	0	0	0	0.764053	0	0	2.38324	0	1.16913	2.63122	0	3.23141	0	0	0	0	0	0	0	0	0	0	0	0	0	0.799757	0	0	2.63597	1.14884	0
ENSCAFG00000001013	SREBF2	6375.6	6578.08	2262.94	834.672	6246.77	8826.99	8310.88	17889.4	3799.16	3604.31	1620.85	4867.02	3332.92	3450.52	6151.14	2905.95	4231.09	6222.82	6321.79	9057.64	6998.11	5014.15	5554.85	7210.92	7990.86	8995.72	7054.13	5840.71	4824.72	6962.85	4502.75	4384.54	10841.1	7129.83	9111.23	5301.06	5075.13	8347.46	4054.74
ENSCAFG00000001014	SYNGAP1	390.229	1161.76	1638.98	24.4837	1674.06	575.462	637.607	154.758	909.187	114.477	48.5984	126.069	480.606	379.98	592.235	496.346	91.1924	651.226	1353.5	673.749	909.737	1072.44	1123.39	1005.91	706.418	1489.17	1167.05	109.744	92.5354	694.874	529.64	714.46	853.426	637.406	1192.43	1038.16	50.0835	1245.34	73.0411
ENSCAFG00000001015	ANXA13	0	0	0	57.8706	7.79994	6.79298	2.09395	0	2.51157	8.22588	12.5996	0	4.32005	1.05844	5.9581	1.22253	1.16913	0	7.27688	0.807852	2.57473	0	6.42551	4.13529	0	3.41945	0	0	0	2.64546	1.62966	2.22227	0	6.39805	0.815615	0	7.90792	0	4.80534
ENSCAFG00000001016	TRDN	0	0	8.58103	0	37.0497	1.94085	1.04697	0	0	0	0	0.764053	0	0	0	9.78022	0	0	0.90961	0	0	1.00888	2.14184	0	2.97648	0	0	0	0.804656	0	30.9635	0	1.91997	2.39927	0	37.77	0	2.29768	0
ENSCAFG00000001017	ZBTB9	275.061	115.17	99.2947	406.207	260.323	156.238	458.575	26.3418	425.292	346.173	341.089	361.397	206.283	258.26	359.869	194.382	174.201	77.6209	281.979	378.075	351.021	212.874	320.204	348.398	280.781	271.846	636.654	334.258	214.843	409.164	395.193	408.898	223.676	429.469	488.553	243.973	81.7152	183.814	518.976
ENSCAFG00000001018	CCDC134	4.47253	20.1267	11.0327	6.67738	21.4498	11.6451	3.14092	19.7563	3.34875	4.11294	7.19976	4.58432	10.8001	4.23376	9.53296	12.2253	10.5222	7.89365	2.72883	11.3099	7.72418	6.0533	8.56734	0	5.95296	0	3.51258	1.67548	2.41397	3.52728	0	1.11113	6.71989	0.799757	7.34053	16.333	31.6317	9.19071	3.84427
ENSCAFG00000001019	UBE2B	815.119	497.577	691.386	291.579	409.497	912.2	589.446	865.987	429.478	566.9	543.582	760.233	924.491	982.233	259.773	831.319	893.217	965.656	239.228	679.404	266.913	443.909	243.098	428.003	347.256	311.17	269.59	1026.23	839.256	632.264	731.717	331.118	682.549	500.648	238.16	523.675	711.713	631.862	1113.88
ENSCAFG00000001020	CDKN2AIPNL	298.542	109.579	150.781	204.773	201.823	772.458	210.442	296.345	188.367	356.455	306.89	320.138	338.044	330.234	260.965	326.415	301.636	296.012	130.074	344.145	142.468	179.581	97.4535	278.098	281.774	117.116	157.188	340.122	337.151	270.719	262.375	102.224	247.676	186.343	99.505	150.059	712.592	240.107	218.162
ENSCAFG00000001021	JADE2	3902.29	1226.61	2302.17	6323.48	900.893	2270.8	2178.75	2122.16	3244.94	4481.73	5144.23	8251.01	7864.66	7152.94	2901.59	7941.54	8492.58	2307.58	1207.05	3894.66	1304.53	2462.68	2266.06	2255.8	2108.34	1001.04	1385.71	8002.08	7223.4	1566.99	2173.97	1928.93	1298.86	3151.84	1634.49	1529.17	2504.17	1367.12	6829.35
ENSCAFG00000001022	BAK1	1677.2	669.772	878.942	1631.51	996.442	1389.65	975.78	786.961	955.232	926.783	1076.36	965	916.931	916.61	2335.58	870.44	818.393	1585.31	1376.24	1433.94	1180.94	1385.2	1430.75	1487.67	1117.17	1042.08	1472.65	938.267	1082.26	1403.86	1291.51	971.132	1146.22	1430.76	1128	1305.62	1173.01	1284.4	972.6
ENSCAFG00000001023	MEI1	676.471	718.971	951.268	459.626	416.322	1033.5	373.77	164.636	79.5329	93.9122	374.387	413.353	393.125	402.208	129.887	310.522	763.444	411.785	436.613	125.217	163.924	1399.32	194.907	331.857	490.127	192.344	295.056	340.122	851.326	356.255	572.826	175.559	1290.22	126.362	433.091	94.9353	140.585	657.136	131.666
ENSCAFG00000001027	FAM91A1	1303.74	1038.76	763.711	281.563	926.242	485.213	794.653	785.315	813.747	635.449	632.679	775.514	669.608	684.811	576.744	668.723	744.738	468.356	868.678	638.203	941.492	495.362	792.479	371.142	518.9	835.201	511.958	506.832	742.697	700.165	495.417	416.676	777.587	788.56	711.216	535.925	499.956	564.08	581.446
ENSCAFG00000001028	RNF217	0	1.11815	0	3.33869	19.4998	4.85213	2.09395	4.93909	0	13.7098	75.5975	3.82027	47.5206	34.9286	5.9581	58.6813	4.67653	3.94682	0	8.07852	0	0	6.42551	0	0	0	2.63443	5.02643	6.43725	4.4091	25.2597	2.22227	0.959984	12.7961	0	1.02081	0.878658	1.14884	50.9366
ENSCAFG00000001029	TPD52L1	0	0	0	0	0	0	0	0	0	5.48392	11.6996	0	0	0	2.38324	0	0	0	0	1.6157	0.858243	1.00888	0	0	0	0.854863	0	0	0	3.52728	0	2.22227	0	1.59951	0	3.06243	0	0	2.8832
ENSCAFG00000001030	HDDC2	134.176	180.022	67.4223	151.354	185.248	233.872	112.026	133.355	311.434	203.591	143.095	192.541	152.282	146.065	383.702	134.478	219.797	209.182	310.177	336.067	259.189	318.807	174.56	258.456	101.2	441.109	273.981	163.359	267.95	165.782	318.599	182.226	151.677	284.713	264.259	263.369	406.819	114.884	314.269
ENSCAFG00000001034	SEC24A	817.355	901.23	1299.41	835.785	661.045	1056.79	472.185	1876.85	547.521	722.507	480.584	668.547	708.489	657.292	378.935	812.981	741.23	1269.56	270.154	835.319	222.285	416.669	441.218	267.76	516.916	255.604	272.225	637.519	757.181	550.255	328.377	257.783	474.232	400.678	185.145	780.919	709.956	564.08	385.388
ENSCAFG00000001037	FER1L6	1.11813	0	0	0	5.84995	0	10.4697	0	0.837189	1.37098	1.79994	2.29216	0	0	1.19162	1.22253	0	1.31561	8.18649	4.84711	2.57473	2.01777	6.42551	10.3382	3.96864	17.9521	0	0	0	0	8.1483	0	3.83994	1.59951	2.44684	0	0	1.14884	12.4939
ENSCAFG00000001038	-	2221.73	3219.16	1694.14	1736.12	2071.86	2471.67	1759.96	3375.04	1480.99	1649.29	2141.03	1602.22	1392.14	1463.82	1962.6	1392.46	1505.84	2583.85	2435.94	1586.62	2529.24	2733.07	2131.13	2220.65	1921.82	2882.6	1851.13	1667.1	1445.16	2062.58	2181.3	1675.59	2774.35	2432.06	1714.42	3235.97	2051.67	3109.91	1428.15
ENSCAFG00000001043	XRCC6	847.545	648.527	387.372	666.625	560.62	1018.95	395.756	722.753	746.772	581.296	708.276	962.707	1151.29	1065.85	844.859	1124.73	1267.34	595.97	708.586	1024.36	630.808	568.001	639.338	867.378	578.43	993.35	926.442	1047.17	1289.86	750.428	734.162	1093.36	855.346	823.749	707.954	647.193	1096.56	597.396	773.659
ENSCAFG00000001044	TATDN1	554.594	733.507	429.051	531.965	810.218	352.264	406.226	640.435	589.381	510.69	503.983	363.689	411.485	528.162	526.696	459.67	426.733	668.329	530.303	366.765	435.987	352.1	610.423	465.22	399.841	538.563	450.488	530.288	445.779	663.128	423.712	522.233	425.273	161.551	641.073	418.532	1004.31	334.312	314.269
ENSCAFG00000001045	NDUFB9	1693.97	1188.59	1208.7	827.995	1338.66	1150.92	827.109	3161.02	1299.32	829.443	730.776	708.278	734.409	743.026	1763.6	672.39	641.854	3623.18	1705.52	1041.32	1617.79	1313.57	1750.95	1491.81	923.702	1470.36	970.349	795.014	743.502	1407.38	1290.69	1308.92	1282.54	491.85	1748.68	1258.66	3287.94	1098.29	671.786
ENSCAFG00000001046	DESI1	462.907	572.493	134.845	822.431	420.222	635.629	330.844	418.176	457.942	1046.06	818.073	843.515	793.81	756.785	455.199	816.648	807.871	543.346	694.942	525.104	393.075	565.984	436.934	646.139	424.645	514.627	439.95	969.263	956.736	494.701	475.861	627.791	573.111	319.903	424.935	399.137	583.429	437.708	362.322
ENSCAFG00000001047	NCOA7	1617.94	1181.89	485.441	663.286	427.046	453.189	420.884	344.09	1731.31	828.758	807.273	992.505	1615.7	1542.15	566.02	1271.43	1061.57	731.478	1355.32	1390.31	2422.82	1933.02	1791.65	1050.36	404.802	1613.13	2340.25	1202.15	1037.2	886.228	646.975	843.351	1178.86	895.727	773.203	938.124	449.873	773.169	2168.17
ENSCAFG00000001048	DDX46	4042.05	947.074	896.104	2149	2593.48	5351.9	2995.39	1208.43	2813.79	2269.66	1763.04	2511.44	2334.99	2538.14	3410.42	2064.85	2216.68	2347.04	1645.49	4485.2	1591.18	3992.15	1357.92	3146.96	3227.5	1716.56	1474.4	2555.94	2425.23	3501.7	2605.01	1768.93	3273.55	2791.15	1444.45	972.832	3303.75	3159.31	2964.89
ENSCAFG00000001049	PMM1	944.823	642.937	533.249	1068.38	578.17	310.536	400.991	790.254	591.892	721.136	815.373	596.726	702.009	634.006	630.367	744.519	505.065	777.524	738.604	638.203	548.417	823.249	877.082	751.589	714.356	599.259	570.794	604.009	630.85	610.219	862.905	646.68	949.424	882.931	450.219	1209.66	745.981	981.109	657.37
ENSCAFG00000001050	MTSS1	3701.02	7541.93	5240.56	5716.95	394.872	52.403	226.146	329.272	56.0916	4446.77	4178.56	1284.37	1829.54	1499.81	589.852	1390.01	2515.97	2319.42	2807.06	1770.81	3375.47	112.995	4769.87	367.007	590.336	3432.27	105.377	1662.07	1289.86	3671.01	1665.51	2516.72	61.439	967.706	526.072	642.089	71.1713	922.518	5809.65
ENSCAFG00000001051	CSDC2	2.23627	1.11815	0	0	5.84995	9.70425	0	0	0	4.79843	0.89997	0	0	0	1.19162	0	0	0	0	0	0	0	2.14184	2.06765	0.992161	0.854863	0.878144	0	0	0	10.5928	7.77794	2.87995	0	0.815615	5.10405	0	0	0.961068
ENSCAFG00000001053	POLR3H	576.957	206.858	163.039	422.901	365.622	631.747	444.964	324.333	648.821	501.779	436.485	382.791	352.084	371.513	529.079	382.651	245.518	564.396	584.879	576.806	513.229	760.698	515.111	614.091	596.289	493.256	459.269	458.243	295.309	486.764	563.862	698.904	582.71	491.85	665.542	420.574	986.733	492.852	393.077
ENSCAFG00000001056	SQLE	929.169	941.483	82.1327	26.7095	466.046	1798.2	448.105	645.374	311.434	261.857	100.797	306.385	91.8011	140.773	200.192	26.8956	143.803	624.914	674.021	1007.39	490.056	3.02665	230.247	568.603	144.855	1515.67	1028.31	502.643	148.057	917.092	152.373	240.005	2616.92	209.536	1449.35	32.6659	607.153	589.354	123.017
ENSCAFG00000001057	TRMT11	469.616	810.659	639.899	213.676	274.948	250.37	397.85	385.249	413.571	309.156	260.091	336.948	642.608	660.467	249.049	698.063	696.803	397.314	254.691	311.831	593.046	355.127	217.396	344.263	412.739	388.108	391.652	468.296	539.12	334.21	309.635	386.675	375.354	311.905	429.829	431.802	205.606	569.824	619.889
ENSCAFG00000001058	TXNDC15	694.361	368.99	147.103	733.399	546.97	1804.99	698.332	214.027	900.815	523.029	809.073	746.48	576.727	650.941	686.373	688.283	453.624	913.032	603.072	1189.16	486.624	1467.93	522.608	642.004	732.215	324.848	458.391	728.832	667.864	984.11	1240.17	288.895	862.066	727.779	402.914	267.452	1303.93	800.741	722.723
ENSCAFG00000001062	CATSPER3	5.59067	3.35445	1.22586	10.0161	12.6749	9.70425	7.32882	0	10.0463	6.16941	8.9997	2.29216	8.6401	6.35065	7.14972	7.33517	2.33827	2.63122	5.45766	16.9649	4.29121	12.1066	5.35459	18.6088	16.8667	9.40349	4.39072	3.35095	4.82794	5.29092	4.07415	1.11113	9.59984	4.79854	1.63123	8.16648	5.27195	6.89303	17.2992
ENSCAFG00000001064	-	0	0	2.45172	2.22579	7.79994	1.94085	0	3.29272	1.67438	2.74196	5.39982	2.29216	2.16003	3.17532	1.19162	2.44506	1.16913	6.57804	4.54805	8.88637	4.29121	3.02665	3.21275	4.13529	0	3.41945	3.51258	2.51321	1.60931	5.29092	9.77796	7.77794	0.959984	0.799757	3.26246	6.12486	1.75732	3.44652	2.8832
ENSCAFG00000001065	PITX1	0	1.11815	1.22586	2.22579	7.79994	5.82255	1.04697	0	0	0	0	0	1.08001	0	4.76648	0	0	0	0	2.42356	0	0	2.14184	0	10.9138	0	0.878144	0	0	3.52728	5.70381	0	0	12.7961	0	0	295.229	0	0
ENSCAFG00000001066	-	0	0	0	0	0.974992	0	0	1.64636	0	0.68549	0	0	0	0	0	0	1.16913	0	0.90961	0	0	1.00888	0	0	0	0	0	0	0	0.881819	0	0	0	0.799757	0	1.02081	0	1.14884	0
ENSCAFG00000001067	RSPO3	1.11813	2.2363	0	0	0.974992	0	1.04697	0	0	0.68549	0	0	0	0	2.38324	0	0	0	0	0	0	0	2.14184	0	0	0	0.878144	0	0	0	38.297	0	0	0	0	0	1.75732	0	0
ENSCAFG00000001068	RNF146	1059.99	3153.19	3849.2	905.898	1077.37	779.251	1526.49	3570.96	1254.95	1090.61	1154.66	1368.42	1833.86	1788.77	1005.73	1766.55	1457.91	2327.31	959.639	1203.7	1790.29	1088.59	1431.82	1032.79	1417.8	1219.03	1184.62	1472.74	1529.65	1021.15	1266.25	1213.36	970.544	1342.79	980.369	2771.5	733.679	1485.45	1870.24
ENSCAFG00000001069	ECHDC1	353.33	461.796	256.205	235.934	785.844	468.715	295.247	635.496	230.227	450.367	615.579	321.667	447.125	494.292	749.529	419.327	381.137	505.193	409.325	284.364	948.358	413.642	283.793	365.973	629.03	467.61	104.499	570.5	573.72	410.928	402.526	191.115	354.234	289.512	567.668	506.322	676.567	381.415	1029.3
ENSCAFG00000001070	WASHC5	7211.96	5941.85	2372.04	2971.43	6178.52	2462.94	3189.08	3411.26	7125.31	3027.81	3446.88	2406.77	2531.55	2637.63	3816.76	2091.74	1993.37	5429.51	6599.22	4021.49	4994.97	3450.38	6519.75	4627.39	2763.17	7139.81	6113.64	2308.81	2306.95	6663.03	2554.49	2986.73	5818.46	4792.94	8121.89	4557.91	4503.12	4197.86	2181.62
ENSCAFG00000001071	-	2.23627	1.11815	1.22586	20.0321	6.82494	0	9.42277	0	5.02313	0.68549	2.69991	5.34837	0	0	0	0	0	9.20925	2.72883	0.807852	1.71649	1.00888	0	15.5073	0.992161	50.4369	0	1.67548	0	1.76364	8.96313	24.445	0.959984	14.3956	0	5.10405	0	0	25.9488
ENSCAFG00000001074	-	0	0	1.22586	0	0	0	2.09395	0	0	0	0	0	0	0	0	0	0	2.63122	0	0	0	0	1.07092	2.06765	2.97648	1.70973	0	0	0	0	0.81483	0	0	1.59951	0	0	0	0	4.80534
ENSCAFG00000001075	ACO2	5310.02	3326.5	2010.41	3758.25	3626	5818.67	3044.6	4809.02	5348.8	4416.61	4052.56	2982.1	2829.63	2777.35	5656.62	2507.4	2954.4	5076.93	5731.45	5557.22	5276.48	5316.82	4938	6079.91	3702.74	4349.54	3971.85	3651.7	3006.19	5496.38	4488.9	7002.37	4929.52	4984.88	4127.83	5907.43	5638.35	5025.02	3925.96
ENSCAFG00000001076	H2AFY	6262.66	3689.9	2910.19	3281.93	4551.26	9020.1	4496.75	6496.55	3239.92	3667.37	2913.2	2463.31	2867.43	2969.99	8806.07	2767.8	2897.11	6330.7	3187.27	6604.19	3284.49	5291.59	3572.58	5879.35	5248.53	3568.2	3785.68	3237.86	2976.42	6563.38	4844.98	3945.64	5650.47	4467.44	3251.86	3582.02	8573.06	6390.99	6463.18
ENSCAFG00000001077	TRIB1	576.957	1824.82	810.294	1348.83	2631.5	390.111	692.05	12008.6	4101.39	765.007	1536.25	1374.53	295.924	214.864	692.331	226.168	1274.35	1673.45	644.004	326.372	642.824	344.029	3123.87	256.388	545.688	2635.54	595.382	587.255	1154.68	752.192	899.572	590.013	427.193	459.06	1321.3	963.644	960.373	472.173	457.468
ENSCAFG00000001078	THEMIS	3129.66	1688.41	163.039	820.205	1887.58	3105.36	4511.41	6.58545	1711.21	830.129	314.09	2602.37	2801.55	2932.94	4342.26	2474.4	2278.64	1933.94	1432.64	2718.42	3748.8	1546.62	2324.96	1688.23	1790.85	3375.85	3469.55	3666.78	1942.44	3878.24	1905.07	8575.74	1360.3	2432.86	1623.89	1030	165.188	1500.38	6237.33
ENSCAFG00000001080	-	0	2.2363	0	0	0	0	0	0	1.67438	0	0	0	0	0	0	0	1.16913	0	0	0	0	1.00888	0	0	0	1.70973	0	2.51321	0	0	0.81483	0	0	0	0	0	0	0	0
ENSCAFG00000001081	TIFAB	6.7088	1.11815	0	10.0161	0	12.6155	0	0	4.18594	8.91137	23.3992	0	0	0	0	0	0	0	8.18649	37.9691	4.29121	0	0	4.13529	0.992161	0	3.51258	0	0	9.70001	25.2597	14.4448	0.959984	3.19903	2.44684	4.08324	5.27195	0	8.64961
ENSCAFG00000001083	NEUROG1	0	0	0	0	0.974992	0	0	0	0	0	0	0	0	0	1.19162	0	0	0	0	0	0	0	13.9219	0	0	0	2.63443	0	0	3.52728	0	2.22227	0	0	0	0	0	1.14884	0
ENSCAFG00000001084	CXCL14	2.23627	0	0	0	13.6499	13.586	3.14092	0	1.67438	0	1.79994	2.29216	0	0	3.57486	1.22253	0	0	0	4.84711	0	0	0	0	1.98432	0	0	0	0	0	45.6305	2.22227	0	0.799757	1.63123	13.2705	2.63597	0	0
ENSCAFG00000001085	SLC25A48	2.23627	0	1.22586	2.22579	3.89997	13.586	0	13.1709	0	6.8549	21.5993	1.52811	0	0	5.9581	1.22253	0	2.63122	2.72883	27.467	0.858243	0	0	0	2.97648	2.56459	0	0	0	7.05455	2.44449	0	0	11.1966	0	0	6.1506	0	0.961068
ENSCAFG00000001086	MYC	5183.67	2778.6	6007.94	1706.07	7192.52	8320.43	2909.54	15135	5610.84	2977.77	2237.33	5245.99	5498.35	5685.95	3708.32	5255.65	4374.9	5824.2	4107.8	2038.21	5288.49	7290.19	11812.2	1961.16	2503.22	2638.96	4470.63	5859.14	2855.72	3109.3	2523.53	4194.53	4537.85	1814.65	5657.1	4506.87	8289.26	5153.69	2136.45
ENSCAFG00000001087	GSDMC	0	0	0	0	0	0	0	0	1.67438	0	0	0	0	0	4.76648	0	0	0	2.72883	0	0	3.02665	3.21275	0	0.992161	0	0	0	0	4.4091	0	0	0	0	0.815615	3.06243	0	0	1.92214
ENSCAFG00000001089	LECT2	0	0	0	1.1129	0	0	0	0	0	0	0	0	0	0	0	0	0	1.31561	0	0	0	0	0	0	0	0	0	0	0	0.881819	2.44449	0	0	0	3.26246	0	0	0	0
ENSCAFG00000001090	PHF5A	1508.36	1042.12	606.801	850.253	972.067	1564.33	574.789	1379.65	1135.23	1051.54	1033.17	1008.55	1415.9	1433.13	1831.52	1402.24	1269.68	1795.8	1328.94	1057.48	1200.68	1624.3	846.025	1454.59	1023.91	1179.71	1010.74	1316.92	1322.05	1675.46	1829.29	2283.38	1678.05	1425.97	772.387	1024.89	1505.14	1152.29	1269.57
ENSCAFG00000001091	TGFBI	8702.43	1907.57	1214.83	838.011	509.921	322.181	9743.14	1654.59	50.2313	1745.26	1934.04	7447.23	2333.91	3044.08	11335.9	2791.03	4604.05	4090.22	2193.07	18007.8	4020.87	7364.85	7353.99	7101.33	6618.7	1559.27	4960.64	7483.52	6934.53	3663.08	13769	4883.44	5088.88	22982.6	3853.78	6177.94	299.622	8321.04	23018.5
ENSCAFG00000001092	TOB2	432.718	376.817	261.108	1108.44	501.146	527.911	414.602	2611.13	428.641	1283.24	1135.76	967.292	1026.01	594.844	428.983	1078.27	1089.63	547.293	435.703	464.515	474.608	495.362	1338.65	356.669	487.151	493.256	648.07	896.38	547.166	491.173	457.935	641.125	324.475	694.189	461.638	1534.28	370.794	297.549	1167.7
ENSCAFG00000001093	FAM49B	7205.25	7600.07	4606.79	1024.98	5712.48	3168.44	2701.19	5031.28	4709.19	2565.1	2492.02	2555.76	3655.84	3943.75	7093.71	3220.14	3100.54	4025.76	5322.13	3758.13	4343.57	2361.8	5293.55	3016.7	3085.62	6552.52	3480.96	3450.64	2854.11	5981.38	3257.69	3842.3	3570.18	1809.85	6552.65	5020.34	4146.39	4464.39	2301.76
ENSCAFG00000001094	SMAD5	192.319	472.978	448.665	388.401	339.297	348.383	209.395	707.936	0	479.158	315.889	434.746	378.005	310.123	266.923	278.736	389.321	253.912	116.43	396.655	119.296	287.532	143.503	77.5367	369.084	56.4209	64.1045	330.069	443.365	191.355	406.6	163.337	147.838	419.072	69.3273	344.013	342.677	438.857	839.012
ENSCAFG00000001095	TEF	197.91	187.849	47.8086	1200.82	250.573	154.298	187.408	474.152	287.156	967.912	871.171	314.026	193.322	166.175	122.737	185.824	222.135	90.7769	269.245	187.422	196.538	184.626	178.843	192.291	163.706	194.909	163.335	217.812	197.141	179.891	214.3	425.565	161.277	422.272	163.939	79.6231	61.506	226.321	469.001
ENSCAFG00000001096	ASAP1	6728.93	3080.51	2299.71	1236.43	3181.4	1310.07	8260.62	681.594	2950.25	1799.41	1377.85	3587.23	6781.4	6171.77	6221.45	7033.2	6155.48	1908.95	2771.58	4353.52	3627.79	3716.73	8111.13	2871.96	4636.37	2835.58	3547.7	3011.67	6266.66	4863.23	2675.9	3786.75	3732.42	3049.47	3098.52	3478.92	1175.64	3889.97	3336.83
ENSCAFG00000001097	ADCY8	0	0	0	1.1129	0	0	0	0	2669.79	0	0	0	0	0	0	0	0	0	0	2.42356	4.29121	0	1.07092	5.16912	0	3.41945	0	0	0	0	0	0	7.67987	2.39927	0	0	0	0	0
ENSCAFG00000001098	-	8.94507	1.11815	1.22586	0	1.94998	4.85213	7.32882	31.2809	1.67438	2.74196	1.79994	1.52811	2.16003	9.52597	9.53296	2.44506	11.6913	3.94682	2.72883	4.03926	0.858243	11.0977	3.21275	10.3382	3.96864	8.54863	0.878144	7.53964	4.02328	12.3455	6.51864	7.77794	0.959984	3.19903	3.26246	5.10405	7.02926	6.89303	3.84427
ENSCAFG00000001100	EFR3A	2196.01	1717.48	467.053	925.93	1837.86	1257.67	2114.89	785.315	1838.47	1567.03	1269.86	1990.36	1256.06	1251.08	2388.01	1355.78	2178.09	403.892	1697.33	994.466	1464.16	1454.81	1987.62	1042.09	1700.56	1890.1	1283.85	1916.75	2018.88	2454.99	1064.98	1335.58	1226.86	1843.44	1314.77	1194.35	553.554	1136.2	1544.44
ENSCAFG00000001101	PTPRK	74.9149	60.3801	25.7431	54.5319	934.042	19.4085	219.865	13.1709	2.51157	71.9765	17.0994	31.3262	136.082	106.903	117.97	118.585	12.8605	131.561	26.3787	21.812	2269.19	15.1333	93.1698	749.522	48.6159	60.6953	3475.69	38.536	31.3816	409.164	845.794	3298.96	9.59984	511.844	1552.12	763.566	16.6945	82.7164	1829.87
ENSCAFG00000001102	-	0	2.2363	0	0	0	0	0	0	3.34875	0.68549	0	0	0	0	0	0	0	0	3.63844	0	0	0	1.07092	3.10147	2.97648	0	0	0	0	0	0	0	0	0	0.815615	0	0	0	0
ENSCAFG00000001103	TRPC7	31.3077	29.0719	6.1293	0	3.89997	0	6.28184	0	0	2.74196	4.49985	0	0	0	14.2994	0	2.33827	0	10.9153	3.23141	4.29121	22.1954	0	0	26.7883	0	2.63443	0.837738	1.60931	0.881819	17.1114	3.3334	17.2797	4.79854	7.34053	0	2.63597	4.59536	0
ENSCAFG00000001104	RANGAP1	4794.56	3966.08	1404.84	4233.46	3202.85	4024.35	2710.62	5120.19	3794.98	4219.19	3106.7	3198.33	2366.31	2071.37	5549.37	2119.86	2379.19	4676.99	4361.58	4422.18	4779.55	5778.89	4003.09	5766.67	3734.49	4232.43	4159.77	3180.89	2798.59	4038.73	3301.69	6997.93	6117.98	3992.39	4757.48	3860.7	6743.7	4086.42	2837.07
ENSCAFG00000001105	KCNQ3	0	2.2363	0	2.22579	0	0	0	0	0	0	0	0	0	0	0	0	0	0	0.90961	0	0	0	0	0	0	0	0	0	0	1.76364	3.25932	3.3334	0	5.5983	0	0	0	0	0
ENSCAFG00000001106	LAMA2	3354.4	6464.03	3738.88	2.22579	415.347	0	5069.45	0	0	4.79843	1.79994	10.6967	8.6401	12.7013	1999.54	2.44506	3.5074	59.2023	726.779	10.5021	4634.51	53.4708	4117.68	4603.61	1396.96	333.396	3069.11	3.35095	1.60931	1090.81	8404.97	5862.35	850.546	2343.29	2187.48	2455.05	4.39329	2061.02	74.0022
ENSCAFG00000001108	LRRC6	0	7.82706	6.1293	4.45159	7.79994	19.4085	6.28184	4.93909	29.3016	21.2502	0	0	0	0	4.76648	0	0	0	13.6442	11.3099	5.14946	19.1688	4.28367	6.20294	5.95296	19.6618	9.65958	0	0	0	4.07415	1.11113	0	9.59708	3.26246	0	12.3012	13.7861	15.3771
ENSCAFG00000001113	TMEM71	652.99	827.432	42.9051	191.418	540.146	715.203	728.694	274.942	75.347	548.392	334.789	1694.67	2585.55	2350.8	218.066	2174.88	2280.98	26.3122	213.758	155.915	141.61	73.6485	134.936	433.172	346.264	554.806	636.654	2106.07	1778.29	356.255	96.15	160.003	234.236	294.31	423.304	27.5619	1102.72	232.066	73.0411
ENSCAFG00000001114	ARHGAP18	107.341	59.262	23.2914	301.595	286.648	325.092	137.154	302.931	16.7438	420.205	408.586	395.016	288.363	360.928	129.887	375.316	281.761	115.773	69.1304	264.976	25.7473	3.02665	93.1698	78.5706	93.2631	88.9057	65.8608	323.367	272.778	170.191	200.448	112.225	26.8796	307.906	59.5399	25.5202	716.106	75.8234	148.004
ENSCAFG00000001115	L3MBTL3	377.929	568.021	813.972	300.482	641.545	294.039	1094.09	391.834	269.575	632.022	392.387	1093.36	618.848	734.558	703.056	564.808	814.886	348.636	207.391	260.128	632.525	270.381	983.102	277.065	1340.41	302.621	755.204	1111.68	792.586	716.037	697.495	551.123	357.114	701.387	411.885	1227.01	150.25	834.057	1390.66
ENSCAFG00000001116	SAMD3	0	0	0	0	0	0	8.37579	0	0.837189	0	0	0	0	0	2.38324	0	0	0	0.90961	0	0	0	2.14184	0	4.9608	0	0.878144	0.837738	0	0.881819	14.6669	2.22227	2.87995	7.19781	0	0	0	5.7442	1.92214
ENSCAFG00000001117	TMEM200A	0	203.503	123.812	2.22579	90.6743	1.94085	3754.45	62.5618	72.8354	4.79843	0	4.58432	2.16003	3.17532	102.479	0	1.16913	55.2555	0	12.1178	12.0154	1.00888	7.49642	54.7926	1325.53	66.6793	41.2728	1.67548	0.804656	159.609	1077.21	235.561	28.7995	40.7876	35.8871	226.62	0	1527.96	88.4182
ENSCAFG00000001120	L3MBTL2	1844.92	1136.04	566.348	1633.73	1543.41	1464.37	1496.13	742.509	2550.08	1350.42	1502.05	1463.93	1190.17	1215.09	2391.58	1205.41	1102.49	1537.95	1573.63	1837.86	1778.28	1617.24	1938.36	1866.05	1734.3	1448.14	1609.64	1555.68	1454.82	1971.75	1708.7	3093.4	2122.52	1837.04	1589.63	1591.44	1383.89	1869.16	1322.43
ENSCAFG00000001124	PHF20L1	2121.1	1824.82	735.517	2407.2	3061.47	1379.94	1732.74	1728.68	3672.75	2061.95	1898.04	1507.48	2237.79	1933.77	2060.31	2435.28	2311.38	1007.76	2049.35	1327.3	2397.07	1004.85	2334.6	1113.43	1859.31	2638.96	1693.06	1414.94	2020.49	2131.36	971.278	1294.47	1657.89	1505.14	3550.37	1212.72	1995.43	1468.22	1348.38
ENSCAFG00000001125	EP300	3440.5	6060.38	4631.3	5885	5056.31	3160.67	4743.84	8969.38	5413.26	5247.43	3958.97	5155.07	5062.02	4876.24	4408.99	5538.05	5622.36	5743.94	3337.36	4637.88	3330.84	3689.49	7256.54	3194.51	5973.8	3719.51	3033.11	4982.03	4749.08	4481.41	2980.65	5136.78	3600.9	3938	4488.33	9196.47	2614.01	4728.62	5305.09
ENSCAFG00000001126	KLHL3	503.16	187.849	106.65	13.3548	141.374	809.335	329.797	158.051	16.7438	107.622	164.694	364.454	84.241	15.8766	121.545	95.3572	154.326	217.075	258.329	168.841	51.4946	569.01	159.567	439.375	580.414	197.473	126.453	92.1512	153.689	87.3001	334.08	28.8895	195.837	170.348	165.57	37.77	836.482	560.633	78.8075
ENSCAFG00000001128	TG	51.4341	41.3716	26.9689	35.6127	54.5995	10.6747	41.879	102.074	87.9048	54.8392	26.0991	25.2138	5.40007	14.8182	64.3475	3.66758	16.3679	43.4151	117.34	19.3885	24.889	70.6219	118.872	45.4882	80.365	107.713	97.474	74.5587	12.8745	87.3001	92.8906	70.0015	41.2793	39.9878	277.309	17.3538	14.0585	43.6559	31.7152
ENSCAFG00000001130	ITPR3	8379.29	7416.69	8988.01	15272.3	8534.1	5167.51	11429.8	8985.84	5866.18	8942.22	8102.43	10738.8	16188.3	15482.9	10247.9	18293.9	12076	6118.89	6641.97	5365.75	6811.01	11111.8	12528.7	7136.48	11996.2	5590.8	11256.1	10493.5	12275	9215.01	6177.23	8034.61	6944.53	5928.6	13754.5	12462	5561.9	8914.99	5538.63
ENSCAFG00000001131	SLA	9488.48	1748.79	1397.48	3786.07	2629.55	466.775	7212.6	1002.63	4226.13	1961.87	1349.05	4452.9	3386.92	3479.1	6836.32	2985.41	4210.05	1572.15	6633.79	3481.84	7148.3	5789.98	6822.82	5035.75	3351.52	6972.26	4056.15	4564	3947.64	8543.07	7434.51	4464.54	5257.83	2717.57	8908.15	1109.62	485.019	1610.67	4111.45
ENSCAFG00000001132	HNRNPA0	2436.41	2295.56	2014.09	1561.39	3465.12	7154.95	3764.92	5515.31	2347.48	2723.45	2188.73	2666.55	3128.8	2926.59	4705.71	3352.17	3673.42	4794.07	1637.3	4213.76	1709.62	3442.31	2629.1	3074.59	4550.05	1889.25	1246.09	3335.04	2761.58	3938.21	4224.08	2280.05	3321.55	3238.21	2301.67	3265.57	6030.23	4845.8	3521.35
ENSCAFG00000001133	CCN4	0	2.2363	1.22586	0	12.6749	0	13.6107	0	0.837189	0	0	0	0	1.05844	15.4911	0	0	0	0	0	0.858243	0	5.35459	0	0	0	1.75629	0	0	0.881819	20.3708	0	0	5.5983	0	0	0	0	0
ENSCAFG00000001134	XPNPEP3	235.926	184.495	80.9068	204.773	180.374	289.187	204.16	217.32	229.39	185.082	144.895	229.216	410.405	323.883	165.635	359.423	319.173	118.405	199.205	260.936	202.545	295.603	142.432	241.915	242.087	182.086	154.553	206.921	304.965	227.509	181.707	268.895	216.956	176.746	110.108	159.246	208.242	196.451	197.98
ENSCAFG00000001136	EPB41L2	178.901	4565.41	3070.78	1594.78	987.667	1195.56	9900.19	798.486	287.993	434.601	1197.86	419.465	338.044	306.948	626.792	489.011	301.636	3719.22	797.728	1522.8	2038.33	22.1954	490.48	2043.87	12182.7	4835.96	1671.11	355.201	406.351	690.465	2218.78	1851.15	2176.28	1017.29	402.098	1178.01	793.428	13027.8	448.819
ENSCAFG00000001137	DNAJB7	12.2995	16.7723	25.7431	30.0482	12.6749	16.4972	18.8455	3.29272	15.9066	6.8549	11.6996	22.1576	11.8801	15.8766	3.57486	9.78022	8.18393	11.8405	22.7403	15.3492	16.3066	3.02665	13.9219	12.4059	6.94512	15.3875	53.5668	7.53964	14.4838	12.3455	5.70381	8.88908	23.9996	12.7961	17.1279	40.8324	22.8451	5.7442	6.72747
ENSCAFG00000001138	-	0	1.11815	0	0	0	0	3.14092	0	0.837189	0	0	0	0	0	0	0	0	0	0	151.876	0	2.01777	0	0	0	0	0	0	0	0	0	0	0	35.989	0	0	0	0	0.961068
ENSCAFG00000001139	ST13	5257.46	6388	4658.27	3594.66	3761.52	3725.46	3151.39	7984.86	5090.94	3460.35	3582.78	3177.7	2572.59	2840.86	4196.89	2430.39	2787.21	6976.67	4822.75	3823.56	5091.09	6350.92	4940.14	5514.41	3680.92	4239.26	4269.54	3356.82	3129.31	4022.86	3361.99	5794.57	5424.87	3693.28	3888.04	5201.02	4443.37	4171.43	3785.64
ENSCAFG00000001140	MYOT	7.82693	12.2997	20.8396	2.22579	25.3498	85.3974	32.4562	13.1709	1.67438	3.42745	12.5996	12.9889	11.8801	26.461	7.14972	8.55769	8.18393	11.8405	4.54805	27.467	4.29121	61.5419	7.49642	41.3529	26.7883	6.8389	12.294	0.837738	4.02328	10.5818	24.4449	2.22227	23.0396	16.7949	4.07807	15.3121	44.8116	28.721	8.64961
ENSCAFG00000001141	NDRG1	3957.07	2890.42	2565.73	904.785	1075.42	158.179	582.118	3987.49	7565.67	1761.02	2413.72	2248.61	2841.51	2505.33	1621.79	2156.54	3183.55	2657.53	995.114	3325.93	1023.88	140.235	2591.62	1284.01	938.584	1126.71	4641.87	3141.52	1524.02	970.001	2093.3	753.349	695.989	2460.85	5131.85	2808.25	177.489	1001.79	2103.78
ENSCAFG00000001142	SLC25A17	667.526	421.543	197.364	277.111	668.844	625.924	569.554	304.577	735.889	518.916	348.288	304.857	411.485	464.656	595.81	633.269	505.065	467.041	815.011	656.784	662.563	613.401	364.112	625.463	574.461	591.565	639.289	387.035	313.011	529.973	700.754	756.683	545.271	576.625	573.377	432.823	246.024	728.364	557.419
ENSCAFG00000001143	MCHR1	0	15.6541	12.2586	3.33869	3.89997	4.85213	4.1879	0	7.5347	0	0.89997	0	1.08001	0	2.38324	1.22253	3.5074	147.348	0.90961	1.6157	0	2.01777	21.4184	2.06765	6.94512	5.98404	0	0	3.21862	3.52728	3.25932	3.3334	1.91997	8.79732	2.44684	6.12486	5.27195	0	5.76641
ENSCAFG00000001144	-	2.23627	0	8.58103	3.33869	1.94998	0.970425	9.42277	1.64636	0	2.74196	7.19976	1.52811	1.08001	4.23376	0	0	0	3.94682	0	11.3099	2.57473	2.01777	13.9219	6.20294	6.94512	1.70973	18.441	0	9.65587	0	8.1483	0	14.3998	0	39.9651	1.02081	1.75732	0	0
ENSCAFG00000001146	PKD2L2	139.767	35.7808	93.1654	240.386	147.224	168.854	127.731	176.161	151.531	187.139	82.7972	136.002	150.122	172.526	84.605	169.931	133.281	92.0925	109.153	235.085	75.5253	122.075	97.4535	163.344	253.993	79.5022	86.0581	136.551	89.3168	142.855	91.261	26.6672	153.597	167.149	60.3555	39.8116	125.648	111.437	161.459
ENSCAFG00000001147	AKAP7	196.791	304.137	144.652	334.982	446.546	279.482	386.333	72.4399	275.435	328.35	334.789	266.655	289.444	302.714	346.761	288.517	237.334	240.756	340.194	352.224	435.987	418.687	342.694	369.075	1332.47	1297.68	289.788	356.039	285.653	285.709	602.974	318.896	541.431	351.093	246.316	236.828	188.033	870.82	583.368
ENSCAFG00000001148	ST3GAL1	4850.46	5203.87	2929.81	1138.49	8457.08	2398.89	5762.54	18646.7	6171.75	1173.56	1658.64	2243.26	2611.47	2345.51	3929.96	2189.55	2166.4	1376.13	4604.45	2951.89	4604.47	1836.17	7734.17	4086.7	5109.63	5683.13	4571.62	2225.87	2010.84	5119.84	2744.35	3972.31	3698.82	2984.69	13394.8	2153.91	2223.88	3132.88	4849.55
ENSCAFG00000001149	-	39.1347	26.8356	47.8086	4671.94	78.9743	15.5268	93.1807	24.6954	8.37189	2704.26	5572.61	6.87648	19.4402	16.9351	40.5151	11.0027	7.0148	90.7769	24.5595	50.0868	10.2989	28.2487	63.1841	21.7103	33.7335	35.9042	25.4662	12.5661	5.63259	50.2637	190.67	15.5559	21.1197	108.767	21.206	10.2081	55.3554	43.6559	11.5328
ENSCAFG00000001152	FAM13B	1776.71	859.858	1141.28	2248.05	1547.31	2022.37	1773.57	2494.24	1238.2	1824.09	1212.26	1748.15	1736.66	1692.45	1223.79	1883.92	1597.04	1349.81	954.181	2383.16	847.944	1553.68	1215.49	1544.53	2040.87	991.641	1259.26	1853.08	1379.18	2322.71	1074.76	597.79	2136.92	2025.78	860.474	688.026	1443.63	1538.3	1913.49
ENSCAFG00000001154	MRTFA	3148.66	5809.91	2036.15	2323.73	4209.04	2513.4	3816.22	6450.45	5589.91	2426.64	2832.21	4884.59	5895.79	5185.3	3207.84	5886.47	6168.34	3899.46	2848.9	3411.56	2936.91	2329.51	4187.29	3141.79	4104.57	3149.31	2809.18	4575.73	5979.4	3810.34	4228.15	5094.55	3468.42	4310.69	3201.29	6861.88	2209.82	3985.32	3376.23
ENSCAFG00000001159	ZFAT	1991.4	988.445	1572.78	273.773	1509.29	211.553	1375.72	436.286	416.92	233.752	178.194	299.509	307.804	293.188	2128.23	334.973	284.099	1569.52	1494.49	363.533	1026.46	1166.27	2735.12	1165.12	1039.78	913.848	693.734	278.967	263.123	1826.25	1667.96	1357.81	909.105	443.865	1529.28	929.958	250.417	1625.61	1431.03
ENSCAFG00000001162	WNT8A	0	6.70891	2.45172	0	0	2.91128	0	9.87817	0.837189	0	0	0	0	0	0	0	0	0	0	0.807852	0	0	0	0	0	0	0	0	0	0	0	0	0	0	0	0	0	0	0
ENSCAFG00000001166	KHDRBS3	1.11813	0	2934.71	1.1129	5411.21	0.970425	3285.4	260.125	0	8.91137	14.3995	15.2811	1.08001	0	1093.91	9.78022	1.16913	5.26243	1.81922	1.6157	3.43297	15.1333	42.8367	1011.08	4785.19	908.719	1649.15	5.02643	12.8745	691.346	5265.43	3911.19	0	4209.92	1677.72	299.097	512.258	1963.37	1597.29
ENSCAFG00000001167	IBA57	353.33	256.057	225.558	208.112	237.898	269.778	298.388	172.868	133.95	188.51	291.59	269.711	225.723	295.305	302.671	282.404	142.634	227.6	222.855	252.858	299.527	316.789	160.638	312.215	269.868	153.875	250.271	294.884	239.787	294.528	343.858	350.007	286.075	287.113	388.233	169.454	229.33	242.405	196.058
ENSCAFG00000001170	GJC2	0	0	14.7103	0	0	8.73383	10.4697	0	0	0.68549	0.89997	0.764053	1.08001	0	1.19162	2.44506	0	2.63122	0.90961	0	2.57473	1.00888	3.21275	0	2.97648	0.854863	0	3.35095	2.41397	0	12.2225	17.7782	0.959984	15.9951	17.1279	5.10405	6.1506	2.29768	0.961068
ENSCAFG00000001172	SGSM3	1932.13	2084.23	3816.1	3335.35	2362.41	1418.76	3371.26	1585.45	1761.44	1832.32	1381.45	1145.32	1094.05	912.376	5041.74	990.247	998.439	1397.18	1794.66	1147.96	1902.72	1451.78	5749.76	7136.48	1443.59	2898.84	5994.21	1440.91	1079.04	970.883	9139.14	5725.68	1438.06	3386.97	1780.49	4129.17	1493.72	7497.32	1419.5
ENSCAFG00000001173	FAM135B	10.0632	0	0	0	0	0.970425	0	0	0	1.37098	0	0	0	0	0	0	0	1.31561	0	0	0	2.01777	0	0	0	0	0	0	0	0.881819	0	0	0	7.19781	0	0	0	0	0
ENSCAFG00000001174	GUK1	1051.05	1225.49	1515.16	1435.64	1335.74	2035.95	790.465	1952.59	498.127	1348.36	1743.24	1012.37	1165.33	1238.38	1350.11	1200.52	1054.56	1419.54	1121.55	1018.7	1233.29	2145.9	1065.56	1225.08	998.114	652.26	689.343	1185.4	1207.79	1253.07	1741.29	1262.25	1207.66	1026.09	1436.3	1802.75	2397.86	1527.96	985.094
ENSCAFG00000001176	MRPL55	554.594	430.488	695.063	523.061	635.695	781.192	321.421	567.995	257.854	528.513	693.877	443.915	507.606	520.753	480.223	583.146	496.881	717.006	499.376	776.346	569.015	557.913	406.949	736.082	431.59	253.039	354.77	711.24	554.408	469.128	712.162	593.346	329.275	438.267	685.932	612.486	392.76	590.503	616.044
ENSCAFG00000001177	C14H1orf35	417.064	442.788	697.515	1316.56	637.645	543.438	391.568	772.144	205.111	857.548	1326.56	537.894	706.329	746.201	371.785	800.756	611.456	580.183	400.229	530.759	383.634	961.466	738.933	601.685	354.201	197.473	553.231	658.462	731.432	475.301	796.089	528.9	434.873	551.832	1008.92	806.44	344.434	666.327	793.842
ENSCAFG00000001178	COL22A1	8.94507	8.94521	2.45172	0	58.4995	6.79298	76.4291	0	0	15.7663	4.49985	0	0	0	3.57486	0	0	11.8405	0.90961	11.3099	0	0	89.9571	33.0823	12.8981	11.9681	11.4159	0	0	19.4	160.522	10.0002	0	21.5934	0.815615	5.10405	26.3597	65.4838	0
ENSCAFG00000001179	WNT3A	0	0	0	0	0	0	0	0	0	1.37098	35.9988	0	0	0	0	0	0	0	0	0	0	0	0	0	0	0	0	0	0	0	0	0	0	6.39805	0	0	0	0	0
ENSCAFG00000001180	KCNK9	3.3544	6.70891	15.9362	0	0	0	0	29.6345	0	0	0	1.52811	1.08001	0	1.19162	0	0	0	0	2.42356	0	0	12.851	0	0	0	0	0	0	0	5.70381	0	0	1.59951	0	3.06243	0	4.59536	1.92214
ENSCAFG00000001181	TRAPPC9	5443.07	5864.7	3195.82	1722.76	4594.16	1297.46	2879.18	11223.3	5805.07	1304.49	2140.13	1150.66	1414.82	1508.28	5934.27	1226.2	1868.27	5349.26	5303.03	3716.12	6208.53	3575.48	8687.28	3738.3	2691.73	5835.29	2295.47	1446.77	1831.4	6070.44	4684.46	3806.75	1681.89	4082.76	4679.18	4945.82	2892.54	3319	4863.96
ENSCAFG00000001184	PRSS38	0	42.4897	0	0	0	0	0	0	0	0	0	0	0	0	0	0	0	0	0	0	0	0	0	0	33.7335	0	0	0	0	0	0	0	51.8391	0	0	4.08324	0	6.89303	0
ENSCAFG00000001186	BRD8	1897.47	2002.61	3226.47	2038.83	2376.06	3445.98	1861.52	4079.69	1806.65	1652.03	1148.36	2307.44	3047.8	2563.54	2142.53	2985.41	3219.79	2383.88	790.451	2375.09	869.4	1872.49	1101.97	2202.04	2116.28	974.543	1220.62	1927.64	3285.41	2220.42	1776.33	1426.7	2604.44	1748.27	1041.54	1833.37	3653.46	2318.36	2084.56
ENSCAFG00000001187	JMJD4	569.13	735.743	1147.41	495.239	626.92	587.107	577.93	744.156	254.505	543.594	630.879	563.871	672.848	740.909	580.319	797.088	618.471	634.123	516.659	457.244	564.724	634.588	505.473	677.154	652.842	227.393	342.476	637.519	670.278	565.246	682.013	667.792	577.91	507.046	740.578	630.86	350.584	799.592	577.602
ENSCAFG00000001188	IP6K3	5.59067	0	1.22586	8.90317	0	0.970425	1.04697	0	5.86032	0.68549	2.69991	0	3.24004	0	7.14972	0	0	0	0	2.42356	1.71649	3.02665	1.07092	4.13529	1.98432	0	4.39072	1.67548	0	8.81819	0.81483	4.44454	0	7.19781	2.44684	0	0	3.44652	2.8832
ENSCAFG00000001191	LEMD2	1144.97	2535.97	1238.12	2881.29	1623.36	1376.06	2330.56	1922.95	1938.93	1830.94	2356.12	1933.06	2327.43	2134.88	1412.07	2459.73	2216.68	1351.13	1661.86	1336.19	1231.58	1729.23	1937.29	1687.2	1644.01	1469.51	2120.72	1943.55	2124.29	1237.19	1793.44	1708.93	1284.46	1696.28	2370.18	2022.22	1226.61	2181.65	1802
ENSCAFG00000001194	MLN	0	0	0	1.1129	0	0.970425	1.04697	0	0	0	0.89997	1.52811	0	2.11688	0	0	0	2.63122	1.81922	0	0	0	0	0	0	0	1.75629	0	0	0.881819	0	0	0	0	0	0	0	0	0
ENSCAFG00000001196	AGO2	1846.04	3626.16	3040.13	678.867	1999.71	950.046	433.447	1899.9	931.791	925.412	672.278	948.19	987.132	810.766	1288.14	964.574	1177.32	1374.81	1906.54	1035.67	1654.69	874.702	1957.64	800.179	770.909	709.536	673.537	1078.17	911.675	1120.79	778.978	857.796	662.389	838.945	1335.98	1571.03	3444.34	1114.37	653.526
ENSCAFG00000001198	PRXL2C	335.44	54.7894	46.5827	503.029	160.874	59.1959	223.005	6.58545	66.9751	500.408	539.082	349.172	181.442	283.662	378.935	211.497	159.002	149.979	274.702	131.68	739.805	229.017	318.063	222.272	130.965	380.414	216.902	258.023	169.782	346.555	243.634	363.341	158.397	353.492	161.492	151.08	77.3219	150.498	1096.58
ENSCAFG00000001201	CDC14B	308.605	245.993	256.205	208.112	336.372	148.475	391.568	148.173	93.7651	175.485	209.693	206.294	203.042	177.818	365.827	178.489	258.378	149.979	388.404	134.103	867.683	564.975	314.85	225.373	760.987	354.768	281.006	292.371	168.978	603.164	307.191	556.678	210.237	752.571	362.133	334.826	136.192	452.643	1816.42
ENSCAFG00000001202	GRM4	319.786	628.401	56.3896	11.129	708.819	0	348.642	0	243.622	21.2502	48.5984	40.4948	3.24004	11.6429	151.336	2.44506	0	390.735	260.149	470.17	235.158	292.576	2.14184	17.575	620.1	327.412	82.5455	1.67548	31.3816	223.982	422.082	301.118	474.232	15.9951	287.096	85.748	0.878658	566.378	33.6374
ENSCAFG00000001204	KIF20A	1212.06	383.526	121.36	268.208	891.143	2054.39	850.143	829.767	525.754	1014.53	188.094	145.934	44.2805	39.1623	2246.2	44.011	95.8689	776.209	543.037	1934	622.226	1271.19	381.247	952.151	830.438	842.04	568.159	63.6681	121.503	1507.03	430.23	630.013	2438.36	1422.77	423.304	387.908	3019.07	871.969	375.777
ENSCAFG00000001205	HABP4	347.739	182.259	169.169	168.047	252.523	134.889	242.898	47.7445	267.063	159.034	176.394	181.845	126.362	105.844	468.307	92.9121	150.818	252.597	513.02	346.569	567.298	439.873	255.949	282.234	339.319	257.314	345.111	170.061	129.55	440.028	370.748	467.788	200.637	471.057	169.648	261.327	322.467	241.256	969.717
ENSCAFG00000001207	-	0	2.2363	3.67758	0	0	0	0	1.64636	0	0	0	1.52811	0	0	0	0	1.16913	3.94682	0.90961	0	0.858243	6.0533	0	2.06765	0	0	0.878144	0.837738	0.804656	1.76364	2.44449	3.3334	0.959984	0.799757	4.07807	0	0	0	2.8832
ENSCAFG00000001208	-	0	2.2363	0	0	8.77493	0	3.14092	1.64636	0.837189	1.37098	1.79994	3.05621	0	0	4.76648	0	0	1.31561	1.81922	0	0.858243	0	3.21275	8.27058	1.98432	2.56459	0	0	0	0.881819	0.81483	2.22227	0.959984	3.99878	0.815615	0	2.63597	0	6.72747
ENSCAFG00000001209	CDC23	864.317	256.057	228.01	659.948	345.147	1425.55	567.46	788.607	370.037	645.046	364.488	493.579	583.207	610.72	711.397	564.808	479.344	626.229	296.533	1156.84	264.339	687.05	274.155	674.053	505.01	315.444	520.739	500.967	595.445	686.937	634.753	321.118	1001.26	944.513	228.372	326.659	1031.54	392.903	714.073
ENSCAFG00000001210	-	4.47253	11.1815	0	1.1129	0.974992	0.970425	6.28184	0	0	3.42745	2.69991	2.29216	0	0	8.34134	0	0	0	0	0.807852	0.858243	2.01777	0	0	13.8902	1.70973	4.39072	2.51321	0.804656	0.881819	2.44449	2.22227	11.5198	1.59951	1.63123	4.08324	0	22.9768	0.961068
ENSCAFG00000001211	HMGA1	4048.76	1388.74	4136.05	2624.21	1260.66	7570.29	1737.98	13159.4	2625.42	2363.57	2326.42	2156.16	1297.1	1490.28	4605.61	1284.88	1492.98	5195.33	1661.86	5762.41	1342.29	7334.58	3445.14	2956.73	1891.06	2547.49	2697.66	2287.86	2157.28	2337.7	5105.73	6361.25	4764.4	1629.9	667.989	2809.27	4952.99	2725.05	1047.56
ENSCAFG00000001212	NUDT3	1508.36	1953.41	1218.51	1378.88	1622.39	1480.87	2232.15	1460.32	1750.56	1202.35	1595.65	1076.55	923.411	907.084	2105.59	1062.38	847.621	2070.77	1801.03	1700.53	1605.77	2015.75	1693.12	1782.31	2334.55	1760.16	2801.28	1156.92	845.693	1753.94	2457.53	1690.04	1491.82	2159.34	2568.37	2064.08	1374.22	2017.36	2498.78
ENSCAFG00000001213	ZNF367	310.841	460.678	329.757	380.611	344.172	289.187	428.212	592.69	369.2	627.909	203.393	141.35	122.041	85.7337	345.57	133.256	185.892	382.842	291.985	408.773	739.805	316.789	455.14	252.253	390.911	626.614	490.883	134.038	123.917	314.81	202.078	397.786	508.792	467.058	443.694	678.838	392.76	408.987	424.792
ENSCAFG00000001214	RPS10	12674	7412.22	18191.8	11892.4	14234.9	14546.7	7745.51	51817.6	10283.2	16374.3	14555.2	15244.4	21092.7	22443.2	14023	21520.2	19012.4	16018.8	12790.9	9957.59	13047	29666.2	9810.68	24600.9	11542.8	9286.37	14398.9	22990.9	22700.2	12369.3	15599.1	10655.8	15452.9	10467.2	12438.9	13446.1	28963.2	14875.2	13871.1
ENSCAFG00000001215	GFRA3	0	0	0	1.1129	0	4.85213	0	3.29272	0.837189	0	0	0.764053	0	0	0	0	0	0	0	0.807852	2.57473	0	0	6.20294	0	0	3.51258	1.67548	0.804656	0.881819	0	0	1.91997	2.39927	0	0	1.75732	0	0
ENSCAFG00000001216	SLC35D2	25.7171	23.4812	69.8741	82.3543	213.523	16.4972	51.3017	21.4027	20.9297	51.4118	81.8973	55.0119	7.56009	5.29221	35.7486	24.4506	32.7357	23.6809	62.7631	29.0827	66.9429	7.06219	31.0566	40.3191	99.2161	28.2105	9.65958	43.5624	36.2095	27.3364	121.41	32.2229	16.3197	79.9757	5.7093	17.3538	36.025	56.2931	242.189
ENSCAFG00000001217	PTK2	1385.37	4352.96	783.325	371.707	1805.69	2159.2	369.582	174.514	4737.65	924.041	1481.35	741.132	794.89	766.311	899.673	778.75	626.655	1543.21	3265.5	1258.63	2702.61	2279.07	651.118	190.223	1923.8	2197	1979.34	578.877	564.064	3723.04	787.126	552.234	1871.97	722.18	3977.75	2901.14	912.926	1571.61	452.663
ENSCAFG00000001219	ERCC6L2	498.687	348.863	523.443	663.286	524.546	365.85	545.473	307.87	525.754	494.238	444.585	485.174	656.648	655.175	467.115	654.052	609.118	293.381	399.319	355.455	654.839	300.647	585.792	390.785	594.304	571.048	463.66	512.696	601.078	626.092	379.711	373.341	523.191	523.041	633.733	419.553	219.664	655.987	859.194
ENSCAFG00000001220	CDC25C	195.673	59.262	44.131	107.951	69.2244	360.028	105.744	42.8054	152.368	148.751	53.0982	35.9105	21.6003	20.1104	283.606	15.8929	4.67653	161.82	42.7517	358.686	102.989	53.4708	64.2551	243.982	147.832	53.0015	120.306	20.1057	41.0375	160.491	106.743	55.5567	346.554	135.959	88.902	56.1445	666.901	98.8002	68.2358
ENSCAFG00000001221	PACSIN1	430.481	199.031	447.439	363.917	580.12	186.322	655.406	253.54	341.573	200.163	547.182	279.644	119.881	165.117	268.115	173.599	256.04	159.189	276.522	553.379	160.491	140.235	589.005	657.511	503.025	598.404	928.198	166.71	181.048	149.909	859.646	377.786	476.152	327.9	611.711	156.184	337.405	336.61	278.71
ENSCAFG00000001226	TRIM58	0	0	0	0	0	0	1.04697	0	0	0	0	0	0	0	0	0	0	0	0	38.7769	0	0	0	0	0	0	0	0	0	0	1.62966	0	0	0	0	0	0	0	0
ENSCAFG00000001227	SPDEF	5.59067	7.82706	8.58103	7.79028	2.92498	0	6.28184	8.23181	0	2.05647	0	0	2.16003	0	1.19162	0	0	1.31561	0	0	0	0	3.21275	0	1.98432	0	2.63443	0	0	4.4091	26.8894	1.11113	0	1.59951	0.815615	3.06243	0	3.44652	0
ENSCAFG00000001228	DENND3	1099.13	1079.02	1488.2	544.206	241.798	1248.94	385.286	102.074	426.129	409.923	650.678	211.643	265.683	234.974	346.761	212.72	120.421	417.048	1314.39	552.571	994.703	1260.1	1895.52	82.7058	689.552	1075.42	378.48	158.333	108.629	651.665	305.561	370.008	588.47	619.012	984.447	381.783	1027.15	684.708	276.787
ENSCAFG00000001229	ILRUN	1215.41	1844.95	1732.14	2519.6	1235.31	1600.23	1302.44	2719.79	1218.95	1684.93	2321.92	1634.31	2012.06	1761.25	1252.39	1973.16	1876.46	1206.41	1308.93	1486.45	1291.65	1365.02	1564.61	1123.77	1359.26	1226.73	2071.54	1354.62	1831.4	1212.5	1365.66	1041.13	1223.02	1340.39	1773.15	2151.87	1209.91	1615.27	1178.27
ENSCAFG00000001230	GNG5	0	0	2.45172	4.45159	2.92498	11.6451	4.1879	0	1.67438	6.8549	22.4992	6.87648	10.8001	7.40909	8.34134	13.4478	1.16913	5.26243	1.81922	10.5021	2.57473	4.03553	3.21275	3.10147	0	3.41945	7.9033	7.53964	4.02328	7.93637	10.5928	4.44454	4.79992	3.99878	15.4967	0	3.51463	6.89303	7.68854
ENSCAFG00000001231	SNRPC	783.811	1151.7	1457.55	1132.93	733.194	1257.67	759.056	1616.73	786.12	758.152	960.268	448.499	483.846	559.915	1219.03	496.346	520.264	1556.36	833.203	832.896	751.82	895.889	865.301	790.875	865.164	962.575	1333.02	676.055	593.031	918.856	1029.95	1008.91	812.147	706.185	1080.69	1244.37	1496.35	1137.35	689.085
ENSCAFG00000001232	SLC45A4	1110.31	1183	657.061	1573.64	276.898	913.17	129.825	655.252	881.559	1015.21	1431.85	1489.9	1041.13	973.766	780.511	1160.18	907.247	265.753	1336.22	622.046	1519.95	561.948	1148.02	612.023	249.032	869.395	821.943	1328.65	895.582	920.619	243.634	1188.91	530.871	215.934	1017.07	936.082	471.839	338.908	398.843
ENSCAFG00000001233	KDM3B	2249.68	1644.8	1288.38	2696.55	2785.55	3648.8	2904.31	4059.93	2560.12	2822.16	2273.32	3725.52	4124.57	4062.3	2825.33	4447.56	4708.1	1807.64	1046.05	3647.45	1325.13	2411.23	1816.28	1834	3519.19	1362.65	1367.27	3477.45	3975.81	2719.53	2222.86	1385.58	2364.44	2004.19	1333.53	2413.19	1906.69	2628.54	2846.68
ENSCAFG00000001234	UHRF1BP1	1984.69	1935.52	1737.04	1560.28	1500.51	1878.74	2175.61	2204.48	1472.61	1248.96	1415.65	1415.79	1672.94	1657.52	1538.38	1575.84	1399.45	1402.44	1952.93	1984.89	1584.32	2114.62	1927.65	1434.95	1720.41	1417.36	3311.48	1071.47	1402.52	1403.86	1101.65	1300.03	1956.45	1003.69	1998.26	2301.93	1278.45	2436.69	796.725
ENSCAFG00000001235	GPR20	0	2.2363	0	0	0	0	0	0	0	0	0.89997	0	3.24004	0	0	0	0	1.31561	0	0	0	0	1.07092	0	0	0	0.878144	0	0	0.881819	0	4.44454	0	0.799757	0	0	0	0	0
ENSCAFG00000001237	PTP4A3	54.7885	65.9709	14.7103	6.67738	1071.52	17.4677	875.27	158.051	1.67438	111.049	17.0994	9.16864	43.2005	61.3896	1986.43	52.5687	4.67653	193.394	76.4073	38.7769	238.591	563.966	457.282	421.8	449.449	1228.44	526.008	0	0	1440.01	101.854	1233.36	1165.42	195.94	2299.22	2038.56	8.78658	1056.93	55.7419
ENSCAFG00000001239	TAF11	491.979	600.447	845.844	726.721	540.146	746.257	507.782	693.118	753.47	579.925	884.67	519.556	500.046	440.311	642.283	485.343	482.852	884.088	762.253	548.532	561.291	547.824	798.905	642.004	462.347	707.826	994.937	485.888	445.779	817.447	784.681	752.238	600.95	838.945	923.276	803.377	762.675	593.95	712.151
ENSCAFG00000001244	REEP2	6.7088	42.4897	40.4534	16.6934	592.795	81.5157	429.259	530.129	87.0676	29.4761	121.496	172.676	21.6003	51.8636	2.38324	41.5659	125.097	73.674	80.0457	21.0042	14.5901	9.07995	17.1347	804.314	165.691	115.406	8.78144	89.638	144.838	43.2091	575.27	8.88908	57.599	13.5959	132.13	28.5827	3.51463	18.3814	198.941
ENSCAFG00000001246	PTCH1	339.913	114.051	462.15	1707.18	642.52	478.42	20.9395	82.3181	878.211	608.03	466.184	29.034	65.8808	22.2273	45.2816	34.2308	42.0888	148.664	986.927	13.7335	405.949	4.03553	638.267	60.9956	351.225	943.768	237.977	11.7283	13.6792	275.128	290.08	128.892	45.1193	409.475	674.513	16.333	777.612	329.717	180.681
ENSCAFG00000001250	MROH5	3.3544	1.11815	4.90344	0	0	0	2.09395	0	0	0	0	0	0	0	0	0	4.67653	5.26243	0	0	0	1.00888	12.851	0	0	0	0	0	0	0.881819	2.44449	7.77794	0	3.19903	4.89369	1.02081	0	4.59536	2.8832
ENSCAFG00000001254	EGR1	1058.87	767.051	566.348	1068.38	6164.87	1949.58	4863.19	2148.5	5836.88	1980.38	4949.83	2250.9	10273.1	4239.06	1813.65	11484.4	9411.52	1983.94	1268	1877.45	1878.69	1249	3917.42	2154.49	2967.55	1148.94	1550.8	2095.18	1898.18	2533.47	2233.45	1893.37	4388.09	2561.62	4649.82	1869.1	19088.8	1822.06	8018.19
ENSCAFG00000001255	TNRC6B	2992.12	6273.94	4508.72	2626.44	3264.27	2232.95	2163.05	5217.32	2760.21	3325.31	1698.24	2844.57	4369.73	3431.47	2391.58	4534.36	4938.42	3433.74	2486.87	2707.11	2724.06	2706.83	2671.94	2803.73	3513.24	2463.71	1657.94	3872.03	4226.05	3072.26	2598.49	3706.75	2408.6	1951.41	2276.38	6230	3522.54	2973.2	2394.02
ENSCAFG00000001264	TSNARE1	34.6621	44.726	25.7431	1105.11	139.424	18.4381	185.314	162.99	568.451	367.423	141.295	448.499	502.206	575.792	59.581	523.242	356.586	119.72	137.351	456.436	6.86594	28.2487	224.893	365.973	139.895	309.46	246.758	526.937	485.208	332.446	332.451	544.456	155.517	342.296	38.3339	152.101	9.66524	81.5676	528.587
ENSCAFG00000001269	ADGRB1	218.036	803.95	14.7103	4.45159	8.77493	0	1798.7	13.1709	632.077	7.54039	0	1.52811	57.2407	79.3831	101.288	31.7857	0	848.567	1096.08	182.575	0.858243	4603.54	239.886	109.585	1789.86	270.137	61.4701	0	0.804656	282.182	41.5563	74.446	1545.57	595.019	1.63123	1612.88	0	3112.21	557.419
ENSCAFG00000001272	-	0	13.4178	1.22586	0	0	0	3.14092	0	4.18594	0	0	0	0	0	0	0	0	11.8405	1.81922	0.807852	0	6.0533	6.42551	0	0.992161	6.8389	1.75629	0	0	0	0	1.11113	4.79992	5.5983	1.63123	104.123	0	0	0
ENSCAFG00000001277	ANKS1A	365.63	516.586	885.072	762.334	760.494	489.094	804.076	2133.69	514.871	614.199	944.068	828.234	837.01	867.922	413.492	759.19	736.554	303.905	553.953	613.968	510.654	561.948	672.536	472.457	476.237	377.849	678.805	779.097	667.864	403.873	417.193	582.235	388.794	451.863	721.819	599.215	523.68	537.657	579.524
ENSCAFG00000001280	SLURP1	0	0	0	0	0	0	0	0	0	0	8.09973	2.29216	4.32005	0	0	0	0	0	1.81922	1.6157	0	0	0	0	0	1.70973	0	0	0	0	0	0	4.79992	2.39927	0.815615	1.02081	0	0	1.92214
ENSCAFG00000001282	ETF1	1205.35	1125.98	1868.21	943.736	1208.02	2611.41	914.008	3696.08	960.255	728.676	683.077	573.04	594.007	620.246	997.386	601.484	626.655	2176.02	664.925	1337.8	527.819	1275.23	791.408	919.069	885.999	733.472	511.958	541.179	610.734	992.047	725.199	720.015	1180.78	1299.6	536.675	1181.08	1716.02	1325.76	720.801
ENSCAFG00000001285	-	0	2.2363	4.90344	4.45159	1.94998	18.4381	246.039	18.11	0	2.74196	0	0	1.08001	6.35065	19.0659	0	0	0	16.373	0	0.858243	7.06219	34.2694	2.06765	27.7805	47.0174	0	0	1.60931	0	26.8894	1.11113	266.876	72.7779	6.52492	404.241	0	1102.89	0
ENSCAFG00000001286	FANCC	275.061	145.36	62.5189	254.853	285.673	277.542	218.818	27.9882	222.692	270.083	158.395	158.159	222.483	232.857	222.833	187.047	134.45	256.544	246.504	285.98	443.711	126.11	203.474	172.648	192.479	369.301	281.006	154.144	139.205	181.655	187.411	148.892	217.916	254.323	279.756	107.185	297.865	148.2	160.498
ENSCAFG00000001287	TCP11	0	0	3.67758	0	1.94998	19.4085	0	47.7445	0	2.05647	0	1.52811	4.32005	0	0	2.44506	0	0	0	2.42356	0	1.00888	12.851	1.03382	0	0	1.75629	1.67548	0.804656	4.4091	2.44449	11.1113	0	0	1.63123	5.10405	36.025	3.44652	0
ENSCAFG00000001288	FAM83F	3.3544	19.0086	2.45172	6.67738	4.87496	0.970425	0	3.29272	36.8363	8.22588	0	0	1.08001	0	9.53296	0	2.33827	23.6809	4.54805	7.27067	0	5.04442	43.9076	3.10147	3.96864	2.56459	0	0	1.60931	10.5818	0	11.1113	0	19.1942	0	11.2289	8.78658	1.14884	9.61068
ENSCAFG00000001289	LY6E	7604.42	7536.34	4680.34	12516.7	4406.96	13880	1438.54	5732.63	719.982	8811.98	6664.28	11877.2	10996.7	9847.74	8956.22	10612.8	10156.3	4367.82	4193.3	6085.55	5147.74	6025.05	11247.8	1503.18	3043.95	5354.01	3341.34	13577.2	10001.9	3958.49	8005.71	3404.52	3765.06	3594.91	7008.58	11977.2	1098.32	6716.11	9884.58
ENSCAFG00000001290	AKR1B1	213.563	185.613	242.72	865.833	613.27	1385.77	159.14	279.882	77.0213	592.949	622.779	433.218	192.242	214.864	364.636	226.168	150.818	146.032	453.896	451.589	278.929	458.033	308.424	355.635	118.067	159.004	353.014	350.175	147.252	507.928	981.87	304.451	144.958	268.718	403.729	334.826	1022.76	322.824	342.14
ENSCAFG00000001292	LY6H	1.11813	2.2363	0	0	0	0	0	0	0	0.68549	0	0	0	2.11688	0	0	0	0	0	0	0	0	0	0	0	0.854863	0.878144	0	0	0	0	376.675	0	19.9939	0	0	0	0	103.795
ENSCAFG00000001293	HSPA9	5151.24	3622.81	5740.71	3470.01	4089.12	11356.9	3527.26	8954.56	4227.8	3933.34	2790.81	2884.3	2705.43	2670.45	5006	2611.32	2734.6	6656.97	2869.82	6727.79	2332.7	6748.42	2725.49	4511.6	3721.59	2290.18	1929.28	3075.34	2721.35	4186	3911.18	2738.95	5347.11	4948.09	1936.27	2208.01	9105.53	4655.1	3422.36
ENSCAFG00000001296	GRAP2	3870.98	1144.99	248.85	614.319	1115.39	1761.32	2978.64	34.5736	2726.72	1254.45	331.189	3052.39	3629.92	3532.02	3676.15	3418.19	3332.03	1353.76	1884.71	2960.78	3463.01	3328.31	2458.83	2999.12	2208.55	1672.11	2407.87	3488.34	2644.9	4327.97	2753.31	3973.42	1727.97	4760.15	2188.29	1136.16	2782.71	1286.7	5238.78
ENSCAFG00000001297	RHPN1	200.146	36.899	42.9051	116.854	116.999	109.658	191.596	251.893	164.926	228.954	158.395	250.61	210.603	189.461	172.785	210.275	167.186	72.3584	198.295	247.203	173.365	142.253	215.254	207.798	93.2631	348.784	114.159	230.378	218.062	298.937	218.374	178.893	189.117	237.528	185.145	50.0197	910.29	59.7396	291.203
ENSCAFG00000001298	SCUBE3	3.3544	0	0	0	2.92498	1.94085	5.23487	0	1.67438	0.68549	2.69991	2.29216	1.08001	0	0	0	4.67653	1.31561	0.90961	2.42356	0.858243	0	0	6.20294	0.992161	2.56459	4.39072	1.67548	0.804656	0	1.62966	1.11113	0	1.59951	1.63123	1.02081	0	13.7861	0
ENSCAFG00000001299	ZC3H3	815.119	1034.29	617.834	2362.68	1185.59	652.126	583.164	452.75	1062.39	809.564	961.168	1072.73	1056.25	931.428	867.499	1077.05	1250.97	389.42	722.231	675.364	759.545	531.682	1185.51	441.442	599.265	982.237	689.343	1033.77	1255.26	907.392	685.272	730.015	579.83	569.427	1018.7	645.152	1290.75	437.708	783.27
ENSCAFG00000001300	SLC35B4	356.685	345.509	170.395	220.354	215.473	338.678	185.314	166.283	236.924	298.188	447.285	288.812	275.403	295.305	274.073	278.736	256.04	199.972	371.121	434.624	397.366	296.612	156.354	268.794	166.683	125.665	296.813	202.733	341.979	313.928	199.633	231.116	311.995	273.517	427.382	203.141	98.4097	166.582	194.136
ENSCAFG00000001301	GSDMD	4539.62	2792.02	1234.44	7421.91	6624.1	4314.51	1332.8	2958.51	468.826	4736.05	3876.17	4748.59	3543.52	3490.74	4581.78	3569.78	3547.15	1315.61	1526.33	2117.38	1011.87	1123.9	1770.23	2423.28	1924.79	2525.26	1240.82	5054.07	4006.38	2904.71	3710.74	1646.7	2232.92	2052.18	2233.97	1517.94	5184.08	1747.38	2282.54
ENSCAFG00000001302	-	4.47253	80.5069	117.683	20.0321	67.2744	16.4972	5.23487	153.112	23.4413	28.7906	10.7996	7.64053	0	11.6429	4.76648	6.11264	10.5222	206.55	5.45766	12.1178	16.3066	2.01777	55.6877	8.27058	39.6864	2.56459	2.63443	5.86417	12.8745	8.81819	4.88898	10.0002	2.87995	1.59951	17.1279	88.8104	22.8451	82.7164	8.64961
ENSCAFG00000001303	ENTHD1	0	897.875	1.22586	1.1129	243.748	8.73383	32.4562	0	0.837189	0.68549	31.4989	3.05621	10.8001	3.17532	276.456	9.78022	2.33827	18.4185	9.0961	4.84711	169.074	280.47	269.871	54.7926	276.813	137.633	418.875	2.51321	2.41397	14.1091	189.855	17.7782	0	15.1954	1.63123	624.735	16.6945	22.9768	0.961068
ENSCAFG00000001304	ZNF76	607.146	964.964	690.16	2702.11	750.744	1278.05	560.131	686.533	739.237	1618.44	2162.63	1526.58	1432.1	1330.46	357.486	1630.85	1659	531.506	573.964	643.05	722.64	774.823	450.856	693.695	809.603	734.327	1863.42	1101.63	2056.7	469.128	500.306	813.351	597.11	664.598	1233.21	880.959	1551.71	959.281	650.643
ENSCAFG00000001305	FBP1	1727.52	1058.89	391.05	283.789	334.422	441.543	763.244	235.43	119.718	159.719	368.088	23.6857	60.4807	42.3376	244.282	46.4561	14.0296	313.115	1284.37	415.236	2532.67	225.99	579.366	594.448	427.621	260.733	366.186	19.268	6.43725	568.773	792.83	1970.04	536.631	927.718	671.251	242.953	1133.47	1352.18	0
ENSCAFG00000001306	LRGUK	148.712	89.4521	46.5827	1.1129	10.7249	7.7634	2.09395	1.64636	802.864	5.48392	2.69991	3.05621	6.48008	7.40909	1.19162	3.66758	17.537	180.238	100.967	193.077	239.45	47.4175	81.3897	13.4397	31.7491	149.601	36.8821	4.18869	12.8745	71.4274	17.9263	53.3345	84.4786	31.9903	79.9303	25.5202	1.75732	52.8466	33.6374
ENSCAFG00000001307	DEF6	3749.1	3209.09	1837.57	7155.92	3230.15	3964.19	4140.78	1320.38	2793.7	4450.89	5641.01	5970.31	5923.87	5855.3	5859.2	5660.3	4696.41	3135.09	2778.86	3568.28	3695.59	4263.54	5093.28	3327.88	4521.28	3908.43	7047.11	6998.47	5390.39	4648.07	4290.9	4915.66	3979.13	3722.07	5969.48	4272.09	3265.09	3832.53	5052.33
ENSCAFG00000001308	EXOC4	1992.51	1543.05	1295.73	1051.69	818.993	1161.6	1834.3	670.069	1110.95	1120.78	965.668	1394.4	2363.07	2136.99	1387.05	2368.04	2407.24	1564.26	910.52	1299.03	1565.43	1460.86	1684.55	1220.95	1397.95	1320.76	1419.96	1555.68	2151.65	950.601	1319.21	1241.14	1405.42	1645.9	1753.57	1419.95	303.137	1422.26	1769.33
ENSCAFG00000001310	PPARD	982.839	799.478	612.93	1142.94	628.87	206.701	1875.13	370.431	565.102	556.618	1114.16	561.579	673.928	708.097	693.523	652.83	519.095	349.952	417.511	654.36	651.406	702.183	899.571	649.241	670.701	665.938	1387.47	611.549	519.003	760.128	951.722	797.795	899.505	716.582	1285.41	1205.58	173.974	790.401	1557.89
ENSCAFG00000001312	CHCHD3	1506.13	2165.86	1952.8	911.462	1609.71	1898.15	1123.4	1707.28	1539.59	1212.63	1467.85	709.806	951.492	989.642	1837.48	776.305	754.091	2402.3	1801.94	1716.69	1770.55	1785.72	1077.34	1911.54	1327.51	1012.16	1137.2	882.976	1017.89	1689.57	1517.21	1568.92	1790.37	1653.1	2060.24	2281.51	1012.21	2034.59	1282.06
ENSCAFG00000001313	FANCE	713.369	928.065	1001.53	1701.62	811.193	880.176	1155.86	762.266	874.862	1326.42	1484.95	1044.46	981.732	962.123	1146.34	909.561	902.571	606.495	780.446	786.04	959.515	933.217	949.904	1147.54	1119.16	987.366	1968.8	1228.12	895.582	986.756	1193.73	1075.58	889.905	891.729	1636.94	1344.41	802.215	1170.67	881.299
ENSCAFG00000001314	CACNA1I	1785.66	1567.65	245.172	4.45159	1266.51	247.458	566.413	51.0372	2073.72	41.8149	85.4971	417.173	120.961	166.175	1295.29	132.033	360.093	682.8	1083.35	1433.13	954.366	1620.27	1052.71	1801.95	324.437	194.909	2019.73	312.476	376.579	1044.07	1263.8	1343.36	1211.5	2264.91	1331.08	2465.26	478.869	800.741	2937.02
ENSCAFG00000001315	CTNNA1	824.064	3262.76	1299.41	4677.5	3661.09	5810.91	4059.12	370.431	42.6966	2966.8	2500.12	1549.5	114.481	103.727	4625.87	155.261	692.127	1095.9	1087.89	608.313	2597.9	614.41	908.138	1365.68	2346.46	812.974	557.621	1504.58	938.229	3892.35	4112.45	3188.96	2239.64	2994.29	2830.18	2225.36	4450.4	4270.23	5448.29
ENSCAFG00000001316	DAPK1	59.2611	39.1353	117.683	365.03	237.898	358.087	326.656	79.0254	6.69751	459.278	321.289	16.8092	172.802	272.019	427.792	198.049	14.0296	136.823	585.789	465.323	6.0077	12.1066	1164.09	170.581	146.84	329.977	980.009	6.70191	10.4605	896.81	273.783	1001.13	29.7595	322.302	26.0997	893.208	422.634	552.592	518.015
ENSCAFG00000001317	EEF1D	10062.1	4302.64	9708.82	7750.21	11960.2	7432.49	3134.64	48567.7	9114.47	16502.5	9512.68	9409.32	12926.7	13197.7	10472	14372	11208.5	8492.25	10862.6	6420	9998.53	15048.5	10036.6	13918.4	6889.56	6561.93	3874.37	14192.1	12510.8	10225.6	11966.6	6463.47	8967.21	5780.64	5068.23	7296.75	38653.9	8270.49	8683.24
ENSCAFG00000001318	RPL10A	19220.7	10648.2	27185.9	21307.5	20288.6	20307.1	10544.1	66990.5	12688.4	31353.6	25066	28805.6	37587.7	40333	25013.3	39624.6	34732.6	21612.8	16102.8	14801.5	20612.4	37568.8	14696.2	35656.6	19265.8	12994.8	13537.5	44371.6	39888.4	18561.4	22862.5	14452.5	26220	14730.7	13905.4	20826.6	36727.9	20923.8	22038.2
ENSCAFG00000001319	TIGD5	156.539	219.158	46.5827	152.467	194.023	55.3142	101.556	57.6227	294.69	144.638	159.295	126.833	104.761	86.7922	141.803	108.805	83.0084	43.4151	223.764	117.946	151.909	129.137	253.807	82.7058	115.091	256.459	131.722	129.849	84.4889	132.273	228.967	83.3351	65.2789	125.562	128.867	107.185	130.041	119.479	83.6129
ENSCAFG00000001324	ATF4	9069.18	14883.7	14783.9	17921	17004.8	8115.67	8705.59	58813	13879.7	23294.3	15389.5	8836.28	15483.1	12087.4	14264.9	14598.2	15266.5	25017.6	9862.9	8550.31	7803.14	10938.3	18639.3	10357.9	17100.9	11528.7	7016.37	13277.3	10239.2	8700.91	9989	13212.5	15994.3	14793.9	10479	26375.7	13905.6	22131.2	12763
ENSCAFG00000001325	PYCR3	1270.2	465.151	444.987	573.142	1090.04	2476.53	617.715	416.53	535.801	726.62	443.685	718.974	411.485	438.195	1649.2	460.893	386.983	553.871	1639.12	709.294	1164.64	1495.17	1447.88	813.619	991.168	1882.41	640.167	749.776	495.668	1359.77	1135.87	996.688	792.947	743.774	1003.21	627.798	5089.19	824.866	706.385
ENSCAFG00000001326	TEAD3	3.3544	126.351	207.17	1383.33	26.3248	31.0536	20.9395	8.23181	4.18594	660.813	1235.66	5.34837	2.16003	5.29221	14.2994	4.89011	5.84566	19.7341	5.45766	1.6157	4.29121	1.00888	25.702	21.7103	14.8824	4.27431	139.625	3.35095	3.21862	20.2818	73.3347	21.1116	19.1997	48.7852	24.4684	143.934	6.1506	3.44652	4.80534
ENSCAFG00000001330	SIL1	560.185	361.163	267.238	948.188	605.47	1124.72	410.414	426.408	647.147	656.7	688.477	434.746	265.683	265.669	568.403	233.503	481.683	589.392	334.737	892.677	236.017	483.255	273.084	568.603	534.775	165.843	216.902	464.945	518.198	538.792	836.016	274.45	536.631	746.973	221.847	319.513	912.047	471.024	663.137
ENSCAFG00000001331	TUT7	1215.41	1018.64	722.032	1197.48	1266.51	1081.05	1545.33	851.169	1164.53	2005.06	2098.73	2209.64	2607.15	2762.53	1372.75	2777.58	2363.99	768.315	1334.4	1429.09	1560.28	1227.81	1492.86	849.803	1286.83	1761.87	946.639	2285.35	2766.41	1503.5	1177.43	1130.02	931.185	1233.22	1201.4	785.003	1106.23	901.839	2394.02
ENSCAFG00000001332	TAB1	1175.16	904.584	463.375	1137.38	995.467	1102.4	877.364	1387.88	1228.99	1069.36	857.671	1571.66	1476.38	1463.82	1552.68	1526.94	1816.83	826.202	701.31	1194.01	916.603	1510.3	925.273	1194.07	1376.13	997.625	1068.7	1757.57	1915.08	947.074	1120.39	826.684	1079.02	1148.45	982.816	926.895	1305.69	1028.21	1434.87
ENSCAFG00000001333	TSTA3	3122.95	3310.84	1912.34	3214.05	3354.95	1541.04	1368.39	2716.5	1820.88	3851.08	2931.2	1828.38	1613.54	1585.54	2380.86	1562.39	1606.39	1344.55	2484.15	1470.29	4087.81	1344.84	2863.63	1281.94	1360.25	1795.21	1321.61	2062.51	1728.4	2009.67	2110.41	3680.08	1052.14	1221.23	2107.55	1441.38	4071.7	2148.33	1510.8
ENSCAFG00000001335	TULP1	0	0	0	83.4672	0	0	0	0	0	15.0808	22.4992	0.764053	0	0	0	0	0	0	0	0	1.71649	0	0	0	0	0	1.75629	0	0	0	0	1.11113	0	6.39805	0	5.10405	0	0	0
ENSCAFG00000001337	SYNGR1	205.737	245.993	28.1948	89.0317	11.6999	792.837	433.447	26.3418	890.769	103.509	91.7969	304.093	41.0405	59.2727	32.1737	119.808	316.835	1219.57	10.9153	294.866	1.71649	574.055	44.9785	41.3529	474.253	35.0494	76.3985	276.454	369.337	31.7455	58.6678	345.563	262.076	61.5813	0.815615	118.414	15.8158	521.573	189.33
ENSCAFG00000001338	MAPK15	666.407	456.206	96.843	879.188	53.6246	11.6451	121.449	210.734	21.7669	371.536	358.188	1159.83	321.844	351.402	535.037	278.736	480.514	57.8867	324.731	289.211	308.967	217.919	328.772	292.572	268.876	528.305	607.676	955.859	692.809	700.165	436.749	638.902	308.155	131.96	889.836	115.351	55.3554	195.303	1178.27
ENSCAFG00000001341	-	4.47253	8.94521	1.22586	1.1129	0	0	0	3.29272	0	0.68549	0	0.764053	2.16003	0	0	3.66758	0	0	0	0	2.57473	1.00888	0	2.06765	1.98432	0	0	0	0.804656	0.881819	0	1.11113	0.959984	0.799757	1.63123	0	0	1.14884	0
ENSCAFG00000001343	FKBP5	2885.9	3135.29	4867.89	2747.74	2093.31	5184.01	3927.2	987.817	9718.08	3764.03	5218.03	2776.57	9345.35	5879.64	3088.68	11828	11138.3	1770.81	8521.23	3146.58	2206.54	8159.85	3252.38	7519	1438.63	3849.45	7722.4	2463.79	12551	6235.34	1910.78	2515.61	2762.83	19332.5	3689.03	2444.84	5449.44	1257.98	5393.51
ENSCAFG00000001344	NAA35	1128.2	678.718	589.639	997.155	685.419	926.756	738.117	363.846	623.705	1078.28	806.373	881.718	697.688	828.759	747.146	749.409	924.784	428.888	977.831	609.121	904.588	788.947	628.629	869.445	738.167	780.49	887.804	838.576	869.028	930.319	668.976	963.354	909.105	709.384	888.205	613.507	694.14	562.931	1080.24
ENSCAFG00000001345	MATR3	10446.7	7639.21	6293.57	5887.22	9652.42	13398.7	14049.3	9532.44	9618.46	6877.52	6041.5	9510.17	8781.59	9606.41	12410.7	9088.27	9722.51	9536.84	6886.66	11246.1	7452.98	12586.8	5549.49	9302.34	10692.5	8505.03	7421.2	10637.6	9643	12457.5	11309	8055.73	10642.4	11090.2	7223.08	5025.45	8542.31	9251.6	12564
ENSCAFG00000001346	RPL3	26348.8	14524.8	24892.3	24703	28169.5	34295.8	12125	73223.6	24702.9	35921.7	27028.8	25395.6	32153.1	31415.6	29576	30863.9	29535.8	30916.8	23711.7	20208.4	27370.2	48073.3	19266.9	41719.9	22990.3	20371.4	12322.1	36309.3	34405.5	21515.5	23532.3	22932.7	32499.3	16715.7	14496.7	23891	60269.8	28295.9	20215.1
ENSCAFG00000001348	-	0	1.11815	0	0	0	0	0	0	1.67438	0	0	0	0	0	0	0	0	0	0.90961	0	0	0	3.21275	0	0	0	2.63443	0	0	0	0	0	0	0.799757	0	0	0	0	0
ENSCAFG00000001349	CLPS	1.11813	5.59075	17.1621	3.33869	0.974992	0.970425	0	0	0	0	0.89997	0	1.08001	0	3.57486	0	0	9.20925	0	0	0.858243	0	0	0	1.98432	0	0	0	0	0	0	0	0	5.5983	4.07807	4.08324	0	0	0
ENSCAFG00000001350	GOLM1	1038.75	361.163	89.4878	62.3222	176.474	372.643	136.107	197.563	206.786	255.002	609.28	46.6073	47.5206	80.4415	146.569	31.7857	46.7653	122.352	211.03	116.331	246.316	167.475	206.687	318.418	224.228	121.391	240.611	33.5095	12.0698	277.773	343.043	347.785	433.913	219.933	234.897	175.579	238.995	290.656	90.3403
ENSCAFG00000001351	LHFPL5	0	4.4726	2.45172	2.22579	5.84995	3.8817	0	3.29272	6.69751	4.11294	0.89997	1.52811	0	1.05844	7.14972	3.66758	2.33827	0	2.72883	0	4.29121	1.00888	2.14184	1.03382	4.9608	2.56459	0.878144	1.67548	0	3.52728	0	0	0	1.59951	5.7093	1.02081	0.878658	2.29768	0
ENSCAFG00000001352	-	40.2528	52.5531	39.2275	72.3383	34.1247	3.8817	36.6441	164.636	21.7669	63.7506	95.3968	61.8883	70.2009	58.2143	39.3235	96.5797	75.9936	3.94682	21.8306	52.5104	3.43297	62.5508	40.6949	34.1162	64.4904	0.854863	53.5668	53.6152	77.247	55.5546	20.3708	1.11113	39.3594	76.7766	54.6462	61.2486	34.2677	34.4652	31.7152
ENSCAFG00000001354	MLANA	0	0	0	0	1.94998	0	0	0	0	0.68549	0	0	0	1.05844	3.57486	1.22253	0	5.26243	0	0	0	1.00888	2.14184	0	0	0	0	0	0	0	0	0	0.959984	0	0	0	1.75732	0	0.961068
ENSCAFG00000001355	KIAA2026	678.707	402.534	278.27	535.303	940.867	1159.66	909.82	553.178	737.563	547.707	547.182	1067.38	1288.46	1235.2	778.128	1128.39	1254.48	361.792	326.55	1055.05	340.722	892.862	501.189	520.013	859.211	405.205	453.122	1234.83	1129.74	761.01	580.974	452.232	807.347	635.807	473.872	487.947	638.784	838.653	717.917
ENSCAFG00000001356	PDGFB	187.846	20.1267	125.038	661.061	77.9994	80.5453	43.9729	1.64636	198.414	384.56	737.075	114.608	28.0803	15.8766	23.8324	13.4478	12.8605	49.9931	28.1979	14.5413	58.3605	14.1244	180.985	9.30441	43.6551	382.978	126.453	99.6909	17.7024	16.7546	139.336	28.8895	0	49.5849	2.44684	11.2289	5.27195	51.6978	4.80534
ENSCAFG00000001358	AGTPBP1	478.561	1082.37	749.001	1341.04	506.021	646.303	399.944	925.256	444.547	1178.36	991.767	560.051	842.41	747.259	375.36	733.517	942.321	590.708	849.576	442.703	629.95	492.335	518.324	516.912	613.155	717.23	533.033	689.459	879.489	540.555	352.007	468.899	383.034	303.908	937.957	976.915	529.831	528.466	738.1
ENSCAFG00000001360	CBX7	289.597	154.305	219.429	753.431	237.898	204.76	242.898	14.8173	200.925	937.751	1477.75	1619.79	1685.9	1921.07	106.054	1956.04	1525.72	99.9862	291.075	196.308	156.2	90.7995	279.509	196.426	311.538	323.138	411.85	1230.64	1299.52	178.128	314.524	224.449	249.596	399.878	136.208	162.309	90.5018	290.656	763.088
ENSCAFG00000001361	APOBEC3Z3	493.097	315.319	88.262	617.658	301.273	454.159	443.917	123.477	65.3007	440.77	453.585	769.402	717.129	757.844	927.08	773.86	668.744	277.593	256.51	186.614	261.764	271.39	385.53	375.278	534.775	689.019	458.391	750.613	836.038	552.901	590.752	766.683	355.194	388.682	212.875	216.412	211.757	404.391	475.728
ENSCAFG00000001362	PLXNA4	115.168	391.353	13.4845	34.4998	61.4245	30.0832	2.09395	21.4027	1334.48	37.702	659.678	58.0681	7.56009	0	26.2156	1.22253	33.9049	18.4185	481.184	34.7376	35.1879	4.03553	19.2765	25.8456	21.8275	147.036	57.0794	34.3473	65.9818	32.6273	83.9275	34.4452	11.5198	41.5873	37.5183	13.2705	18.4518	10.3396	187.408
ENSCAFG00000001364	SRPK1	1363	1240.03	793.132	896.995	928.192	1586.65	1008.24	963.122	1174.58	945.291	1027.77	971.112	738.729	711.272	1289.33	665.055	779.812	589.392	1152.48	1000.93	1062.5	1649.52	878.152	1328.46	976.286	1046.35	1209.2	705.376	1000.99	1529.96	708.902	1248.92	1727.97	1024.49	1307.43	1662.9	707.32	1127.01	780.387
ENSCAFG00000001367	NPTXR	8.94507	3.35445	18.3879	15.5806	9.74992	0	2.09395	19.7563	27.6272	14.3953	50.3983	11.4608	0	0	7.14972	0	7.0148	7.89365	2.72883	5.65497	0.858243	3.02665	6.42551	11.3721	5.95296	75.2279	10.5377	13.4038	5.63259	7.93637	4.07415	26.6672	0.959984	15.9951	3.26246	9.18729	7.02926	0	33.6374
ENSCAFG00000001370	DNAL4	126.349	219.158	251.301	247.063	145.274	178.558	213.583	103.721	262.877	285.849	249.292	140.586	127.442	139.714	177.551	174.821	88.8541	201.288	236.499	206.002	252.323	246.168	158.496	155.073	196.448	247.055	238.855	165.034	115.87	216.046	248.523	395.564	139.198	279.115	145.995	141.893	197.698	257.34	292.165
ENSCAFG00000001371	SUN2	8889.16	12392.5	4646.01	12099.4	13151.7	6664.88	17977.6	3165.95	21614.5	12333.3	11626.7	18286.1	15807.1	15654.3	13616.6	14285.2	17084.5	7412.13	14860.3	14252.9	11684.1	10130.2	15940.6	8761.65	20331.4	12915.3	9894.05	19775.6	16781.9	11159.4	14156.9	21932.7	12907	19540.5	13084.9	10333.7	7174.24	13154.2	18193
ENSCAFG00000001372	SCRIB	6446.04	6215.8	3590.55	9178.06	10475.3	3408.13	4144.97	13105	6021.06	7468.42	4842.74	5822.09	5065.26	5246.69	9037.25	4782.53	5340.6	4100.75	6761.13	5065.23	6411.07	8220.38	9381.24	6234.99	4697.88	6490.97	5319.8	6143.13	5923.88	5507.84	5238.54	5351.22	4254.65	3682.08	8224.66	5383.75	12547.2	4296.66	4320.96
ENSCAFG00000001376	SLC26A8	0	1.11815	1.22586	0	0.974992	1.94085	0	3.29272	0	2.74196	8.09973	0	0	1.05844	3.57486	0	0	0	0	83.2088	2.57473	0	1.07092	3.10147	0	0	0.878144	0	0	0.881819	0.81483	1.11113	0.959984	0.799757	0	0	4.39329	0	3.84427
ENSCAFG00000001377	GTPBP1	898.979	1319.42	596.994	1188.57	1267.49	706.47	1099.32	1592.03	1145.27	1089.24	1160.06	1552.56	1491.5	1482.88	750.721	1393.68	1367.89	835.411	1043.32	1010.62	1062.5	1108.76	1224.06	1044.16	960.411	1254.94	1131.93	1311.9	1680.12	777.765	720.31	1345.58	1365.1	985.3	695.719	1309.7	632.634	1020.17	893.793
ENSCAFG00000001378	MAPK14	2480.02	1625.79	1035.85	2282.55	1664.31	2180.55	2359.88	1137.64	2194.27	2523.29	2993.3	3119.63	2718.39	2612.23	2374.9	2843.6	2955.57	1522.16	2455.04	2991.48	2076.95	2708.85	2100.07	1699.61	2533.98	1950.8	5730.77	2891.87	3170.34	2279.5	1667.14	2200.05	3055.63	3033.48	2728.23	1774.17	1344.35	2237.94	2204.69
ENSCAFG00000001379	JOSD1	213.563	713.38	429.051	634.351	465.071	176.617	240.804	719.46	431.989	758.152	810.873	355.285	370.444	312.24	196.617	416.882	513.249	490.722	258.329	305.368	284.937	250.203	624.345	246.05	340.311	195.764	223.049	330.069	295.309	277.773	206.967	405.564	281.275	355.892	306.671	1079	136.192	708.834	413.259
ENSCAFG00000001380	NTRK2	4.47253	6.70891	20.8396	0	21.4498	1.94085	1605.01	4.93909	0	17.8227	20.6993	33.6184	0	0	17.8743	2.44506	9.35306	3.94682	3.63844	0.807852	1.71649	0	4.28367	9.30441	8.92945	0.854863	10.5377	19.268	8.85122	22.0455	84.7423	22.2227	0.959984	49.5849	0	2.04162	1.75732	3.44652	10.5717
ENSCAFG00000001381	UHRF2	1992.51	1255.68	1723.56	2871.27	2467.7	3898.2	2562.99	3730.66	2046.09	2743.33	1846.74	2604.66	3276.76	2838.74	2546.49	3260.48	3009.35	2974.59	1061.52	2779.82	1168.07	2528.26	1191.93	2539.07	2626.25	1016.43	889.56	2498.14	2767.21	2509.66	2015.07	1472.25	1784.61	2987.09	1460.77	1332.16	2425.97	2557.32	3170.56
ENSCAFG00000001382	MAPK13	91.6869	856.504	138.522	174.725	26.3248	217.375	9.42277	36.22	9.20907	76.7749	204.293	84.8099	335.884	278.37	20.2575	464.561	79.501	10.5249	316.544	127.641	322.699	8.07107	40.6949	50.6573	5.95296	3.41945	149.284	61.1549	41.8421	42.3273	74.1495	227.783	4.79992	7.99757	7.34053	59.207	38.6609	21.8279	50.9366
ENSCAFG00000001383	-	1318.28	918.002	930.428	718.931	1008.14	1672.04	1075.24	1476.79	1295.13	970.654	883.77	725.851	501.126	604.37	2106.78	624.712	588.074	1797.12	1257.99	1412.93	909.737	1611.19	1368.63	1441.15	1333.46	1235.28	1164.42	717.104	726.604	1525.55	1475.66	2011.15	1339.18	1419.57	1021.15	1464.86	1698.45	1391.24	1236.89
ENSCAFG00000001384	CBY1	29.0715	24.5993	3.67758	43.403	32.1747	2.91128	56.5366	32.9272	54.4173	22.6212	23.3992	48.8994	35.6404	53.9805	42.8983	55.0137	29.2283	18.4185	60.9439	39.5848	49.7781	70.6219	59.9714	76.5029	56.5532	70.0987	45.6635	35.185	35.4049	74.0728	81.483	92.2242	51.8391	92.7718	53.015	34.7075	31.6317	45.9536	107.64
ENSCAFG00000001385	FAM227A	3.3544	6.70891	8.58103	3.33869	12.6749	0	40.832	1.64636	12.5578	4.79843	1.79994	0.764053	0	0	0	0	0	9.20925	16.373	9.69423	14.5901	5.04442	3.21275	12.4059	5.95296	20.5167	1.75629	0	0	31.7455	16.2966	23.3338	24.9596	8.79732	41.5964	13.2705	0.878658	28.721	10.5717
ENSCAFG00000001386	BRPF3	130.822	988.445	659.513	657.722	228.148	348.383	131.919	110.306	349.945	503.15	1054.76	1383.7	1292.78	1023.51	146.569	980.467	1370.22	121.036	353.838	290.019	893.43	138.217	331.984	77.5367	177.597	125.665	722.713	1322.79	799.828	175.482	205.337	643.347	152.637	379.884	227.557	444.052	256.568	178.07	533.392
ENSCAFG00000001388	-	4.47253	3.35445	2.45172	0	2.92498	4.85213	1.04697	9.87817	4.18594	2.74196	0.89997	0	0	0	9.53296	1.22253	4.67653	1.31561	5.45766	8.88637	1.71649	4.03553	2.14184	2.06765	5.95296	3.41945	0	3.35095	1.60931	5.29092	1.62966	4.44454	3.83994	2.39927	2.44684	1.02081	9.66524	3.44652	0
ENSCAFG00000001390	RMI1	563.539	508.759	273.367	209.225	242.773	467.745	661.688	273.296	467.151	237.18	224.093	440.095	540.007	498.526	353.911	581.923	579.89	399.945	277.431	443.511	644.54	482.246	244.169	354.601	437.543	655.68	468.929	407.141	439.342	507.928	303.932	626.68	465.592	293.511	318.09	382.804	458.659	244.703	543.003
ENSCAFG00000001391	DMC1	0	27.9538	19.6138	1.1129	0	0.970425	11.5167	8.23181	15.9066	1.37098	0	1.52811	6.48008	5.29221	0	13.4478	4.67653	2.63122	40.0229	8.07852	0	59.5241	7.49642	6.20294	2.97648	5.12918	1.75629	5.02643	8.04656	2.64546	77.4089	7.77794	27.8395	3.19903	0	5.10405	0	32.1675	0
ENSCAFG00000001392	PNPLA1	0	6.70891	0	0	0	0	0	0	0	0	0	0	0	2.11688	0	0	0	0	0	0	0	0	0	0	0	0	0	0	0	0	0	1.11113	0	0	0	0	0	0	1.92214
ENSCAFG00000001393	BNIP5	0	0	1.22586	0	0	0.970425	0	1.64636	0	0	0	0	0	0	0	0	0	0	1.81922	0.807852	0	0	0	0	0	0	2.63443	0	0	0	0	0	0	1.59951	0	0	0	0	0
ENSCAFG00000001394	ETV7	148.712	24.5993	26.9689	336.095	47.7746	743.346	33.5032	60.9154	2.51157	390.729	233.092	383.555	301.324	304.831	104.863	339.863	300.467	36.837	20.0114	75.9381	5.14946	12.1066	69.6096	47.5559	27.7805	17.0973	68.4952	325.042	299.332	95.2365	127.928	31.1118	8.63986	133.559	8.15615	4.08324	48.3262	19.5303	247.955
ENSCAFG00000001395	DDX17	9233.54	7471.48	1252.83	7099.17	6333.55	8893.95	11729.2	2665.46	8916.06	9309.64	8345.42	17205.7	16448.6	16087.2	8298.44	16837.9	15163.7	4017.87	8350.22	8806.4	7719.03	13145.8	6778.91	8924.99	11022.9	11194.4	7761.04	15669.9	18239.1	9460.16	8802.61	11063.6	11007.2	10400	6411.55	6284.1	4376.59	10269.5	12685.1
ENSCAFG00000001396	-	0	1.11815	4.90344	4.45159	7.79994	7.7634	7.32882	18.11	6.69751	2.05647	0.89997	3.82027	2.16003	4.23376	1.19162	3.66758	0	1.31561	2.72883	6.46282	1.71649	1.00888	7.49642	4.13529	0.992161	0.854863	1.75629	0	4.02328	2.64546	0	3.3334	9.59984	0	4.89369	11.2289	1.75732	9.19071	0
ENSCAFG00000001397	-	7.82693	6.70891	4.90344	90.1446	51.6746	71.8115	81.664	296.345	5.02313	87.7427	2.69991	43.551	41.0405	49.7467	327.696	3.66758	78.3319	13.1561	86.413	3.23141	82.3913	2.01777	144.574	8.27058	61.514	4.27431	92.2051	6.70191	4.82794	71.4274	101.854	12.2225	87.3586	160.751	4.89369	3.06243	137.949	111.437	3.84427
ENSCAFG00000001398	KCTD20	990.666	510.995	533.249	370.595	546.97	927.727	807.217	775.437	705.75	505.206	279.891	661.67	801.37	735.617	984.278	801.978	619.64	531.506	657.648	1072.83	751.82	1307.51	486.197	655.444	639.944	574.468	1190.76	445.677	631.655	1036.14	478.305	654.458	870.706	726.179	948.56	729.879	329.497	646.796	600.667
ENSCAFG00000001399	HNRNPK	15835	17570.6	19320.8	11963.6	15912.8	19215.4	18380.7	22398.8	13754.2	13333.5	12945.2	14972.4	15185	15708.3	19732	15710.7	15181.2	19924.9	16749.6	15022	18851.3	18572.5	14211.1	15751.3	16908.4	25371.5	15406.2	17373.9	15132.4	18426.5	15789.8	16272.6	15571.9	18775.1	17408.5	17620.2	17905.3	18024.1	17013.8
ENSCAFG00000001400	PUF60	5235.1	6146.48	5262.62	4128.85	5739.78	3820.56	3482.24	7670.4	5074.2	3781.16	3385.69	3021.83	2938.72	3144.63	7066.31	2943.85	3291.11	4623.05	4829.12	3407.52	4666.26	3608.78	7611.01	3801.37	3538.04	7109.89	3188.54	4080.62	3337.71	5476.98	4004.89	4430.09	3614.34	3981.19	5343.91	4108.76	8669.72	3863.55	3579.02
ENSCAFG00000001402	KDELR3	70.4424	46.9623	33.0982	55.6448	155.999	116.451	118.308	21.4027	13.395	63.7506	44.0985	104.675	106.921	95.2597	82.2218	124.698	88.8541	93.4081	178.284	61.3968	66.9429	48.4264	741.075	74.4353	77.3885	104.293	64.9827	50.2643	98.168	78.4819	278.672	90.0019	84.4786	108.767	34.2558	62.2694	50.0835	126.372	41.3259
ENSCAFG00000001403	PODXL	30.1896	42.4897	60.0672	42.2901	235.948	47.5508	139.248	16.4636	23.4413	86.3718	1780.14	42.787	9.72012	9.52597	52.4313	7.33517	19.8753	127.614	18.1922	236.701	9.44067	7.06219	82.4607	50.6573	62.5061	114.552	95.7177	25.9699	5.63259	144.618	538.603	1455.59	8.63986	224.732	35.8871	28.5827	41.2969	85.0141	368.089
ENSCAFG00000001404	C1H9orf64	1659.31	1104.73	318.724	786.818	1135.87	1610.91	2447.83	655.252	896.629	1265.41	1255.46	1266.04	1159.93	1150.53	2142.53	991.47	922.446	1181.42	1008.76	1417.78	2077.81	1366.03	1045.22	1009.01	1594.4	1778.97	832.481	1522.17	924.55	2478.79	1955.59	2427.83	1061.74	1213.23	1230.76	858.501	1260.87	940.899	2111.47
ENSCAFG00000001405	NRBP2	83.86	445.024	194.912	1283.17	228.148	32.9945	441.823	69.1472	44.371	1233.88	838.772	322.431	61.5607	31.7532	414.684	55.0137	146.142	109.195	98.2379	157.531	59.2187	43.382	2573.41	371.142	466.315	1092.51	930.833	234.567	218.866	322.746	545.936	286.673	588.47	1304.4	262.628	517.55	365.522	143.605	863.039
ENSCAFG00000001406	MKLN1	667.526	1037.64	831.134	535.303	418.272	660.86	451.246	651.959	241.11	409.238	445.485	603.602	625.328	513.344	437.325	717.624	562.353	355.214	549.405	643.858	401.658	563.966	471.204	440.409	320.468	288.089	347.745	661.813	610.734	522.037	545.121	517.789	512.632	700.587	471.425	530.821	300.501	264.233	565.108
ENSCAFG00000001407	KCNJ4	0	4.4726	0	0	0	0	0	0	0	0	0	0	0	0	0	0	0	0	0	0	0	0	6.42551	0	0	0	1.75629	0	0	1.76364	0.81483	1.11113	0	3.19903	0	0	0	0	0
ENSCAFG00000001411	STK38	1439.04	2128.96	2801.09	1866.33	1759.86	1177.13	1852.1	3281.2	1591.5	1993.41	1606.45	3960.85	8558.02	7435.55	1145.15	8534.47	7263.82	1728.71	1417.17	1245.71	1366.32	1437.66	1436.1	1328.46	2054.76	1082.26	2112.81	4047.95	5212.56	1750.41	913.425	2371.16	1698.21	1099.67	2124.68	2164.12	583.429	1547.49	1970.19
ENSCAFG00000001413	CSNK1E	1109.19	2222.88	860.554	555.335	1603.86	318.299	931.807	2023.38	1408.99	484.642	802.773	727.379	730.089	925.077	686.373	734.739	972.719	1608.99	924.164	581.654	1183.52	1392.26	1294.74	1289.18	1252.11	1119.02	902.732	741.398	1364.7	1245.13	1416.17	2008.93	552.951	1526.74	1128.81	2603.06	261.84	1418.82	1818.34
ENSCAFG00000001414	SRSF3	4276.86	7234.44	6929.79	7198.21	5659.83	6041.87	4998.25	7760.95	5889.62	6722.6	5832.71	3996.76	4486.37	4178.73	7645.43	4494.01	4644.96	8335.69	4692.68	4066.73	4897.99	5605.36	6004.63	4556.06	5140.38	5921.63	4658.55	4961.92	4303.3	5575.74	3866.37	5486.78	4940.08	4964.89	6998.79	5922.74	5812.32	5785.55	4794.77
ENSCAFG00000001416	GLDC	2.23627	2.2363	1.22586	1.1129	14.6249	5.82255	2.09395	13.1709	1.67438	5.48392	3.59988	0.764053	3.24004	1.05844	10.7246	2.44506	3.5074	9.20925	3.63844	4.84711	1.71649	0	8.56734	8.27058	9.92161	1.70973	0	0	0	10.5818	2.44449	2.22227	2.87995	5.5983	4.07807	1.02081	7.90792	5.7442	1.92214
ENSCAFG00000001417	KIF27	87.2144	121.878	127.49	94.5962	68.2494	93.1608	50.2547	24.6954	102.137	89.1137	60.298	19.8654	8.6401	13.7597	54.8145	12.2253	25.7209	113.142	28.1979	164.802	60.9352	1.00888	50.3331	64.097	49.608	159.004	35.1258	15.917	14.4838	94.3547	79.0385	138.892	58.559	77.5764	0	56.1445	63.2634	20.6791	119.172
ENSCAFG00000001418	RAB44	5.59067	26.8356	0	7.79028	0.974992	37.8466	8.37579	16.4636	1.67438	12.3388	108.896	11.4608	3.24004	0	4.76648	0	4.67653	9.20925	2.72883	431.393	0	93.8262	19.2765	0	18.8511	5.12918	2.63443	10.0529	4.82794	0	4.07415	2.22227	1.91997	139.957	1.63123	0	12.3012	4.59536	21.1435
ENSCAFG00000001420	TMEM184B	754.74	1032.05	286.851	370.595	452.396	239.695	381.099	283.174	549.196	281.736	476.084	284.228	304.564	231.799	299.097	295.852	286.438	330.218	503.015	539.645	646.257	550.85	456.211	370.109	523.861	347.929	556.743	205.246	287.262	517.628	426.971	1071.13	366.714	714.183	352.346	617.59	217.028	786.955	370.011
ENSCAFG00000001422	-	80.5056	64.8527	61.293	42.2901	71.1744	114.51	42.9259	199.21	56.0916	96.6541	73.7975	76.4053	93.9611	58.2143	85.7966	91.6896	92.3615	222.338	51.8478	92.903	90.9737	67.5952	66.3969	62.0294	104.177	36.7591	48.2979	87.1248	83.6842	69.6637	85.5572	34.4452	79.6787	87.9732	53.015	92.8937	47.4475	78.1211	105.717
ENSCAFG00000001423	CPNE5	0	12.2997	36.7758	3.33869	1.94998	8.73383	1.04697	9.87817	4.18594	7.54039	8.09973	0.764053	0	0	0	4.89011	0	24.9965	11.8249	9.69423	2.57473	0	2.14184	3.10147	14.8824	12.8229	12.294	0.837738	1.60931	7.05455	1.62966	2.22227	0.959984	9.59708	2.44684	15.3121	3.51463	8.04187	0
ENSCAFG00000001424	PLA2G6	957.122	788.296	746.549	1501.3	1497.59	927.727	1051.16	1374.71	932.628	1313.4	1547.05	1693.91	1991.54	1965.52	1171.36	2232.34	1899.84	588.077	821.378	600.234	581.888	1056.3	1324.73	699.898	1142.97	527.45	450.488	1484.47	2541.1	789.228	929.721	657.792	821.746	438.267	955.085	765.607	1245.94	897.243	1216.71
ENSCAFG00000001425	GKAP1	33.544	17.8904	145.877	134.66	99.4492	20.3789	57.5836	21.4027	124.741	132.985	137.695	35.1465	15.1202	30.6948	32.1737	12.2253	26.8901	28.9434	80.9553	109.06	6.0077	7.06219	72.8224	31.0147	46.6315	160.714	57.0794	40.2114	28.163	36.1546	154.003	147.781	3.83994	90.3725	2.44684	39.8116	124.769	87.3118	167.226
ENSCAFG00000001426	COPG2	1575.45	1597.84	943.913	1183.01	1072.49	1227.59	1343.27	406.651	976.162	1013.84	1293.26	1420.38	1515.26	1371.74	1008.11	1470.7	1745.52	1081.43	894.147	968.615	991.27	864.613	708.947	1154.78	1097.33	638.582	616.457	1440.07	1796.8	913.565	1137.5	1128.91	1423.66	918.121	2065.14	1351.55	450.751	1192.49	1056.21
ENSCAFG00000001427	BAIAP2L2	1.11813	3.35445	0	22.2579	2.92498	0	0	0	0	0	8.09973	0	2.16003	0	0	0	0	1.31561	2.72883	0	0	4.03553	0	0	7.93728	0	3.51258	0	0.804656	0	0	0	0	0	0.815615	1.02081	0	1.14884	1.92214
ENSCAFG00000001428	PPIL1	1182.99	1658.22	1532.33	930.381	806.318	1292.61	1051.16	1433.98	859.793	1019.32	1088.96	700.637	717.129	745.142	1420.41	713.956	772.797	1657.67	1133.37	958.921	907.162	1418.49	1009.88	1095.85	1102.29	1231.86	1819.51	843.602	811.898	1137.55	1120.39	1058.91	1149.1	1396.38	1645.1	1397.49	1173.89	1337.25	906.287
ENSCAFG00000001429	SLC16A8	0	2.2363	4.90344	2.22579	0.974992	0.970425	2.09395	0	8.37189	0	3.59988	0	0	0	0	0	0	3.94682	4.54805	1.6157	6.0077	19.1688	8.56734	5.16912	6.94512	0	0.878144	0.837738	3.21862	5.29092	5.70381	11.1113	4.79992	16.7949	7.34053	0	5.27195	5.7442	0.961068
ENSCAFG00000001431	PICK1	549.003	522.176	475.634	830.221	634.72	330.915	384.239	156.404	718.308	588.836	449.985	404.184	471.966	449.837	394.426	515.907	502.727	381.526	633.089	537.222	779.284	666.872	462.636	682.323	577.437	460.771	531.277	515.209	542.338	498.228	621.715	922.242	470.392	614.213	490.185	434.865	478.869	745.597	632.382
ENSCAFG00000001432	C12H6orf89	354.448	459.56	549.186	939.285	333.447	409.519	322.468	258.479	337.387	836.983	942.269	568.456	579.967	627.656	272.881	567.253	717.848	281.54	352.019	353.839	302.101	167.475	258.091	282.234	285.742	261.588	568.159	490.077	650.967	284.828	337.34	301.118	429.113	464.659	497.525	440.99	221.422	358.438	333.49
ENSCAFG00000001433	PLEC	1500.53	6354.45	5202.55	52242.7	7009.22	3451.8	1063.73	32296.7	1491.87	38207.2	20116.1	9152.6	923.411	891.207	5873.5	949.904	2037.8	1306.4	3441.97	4825.3	1802.31	3524.03	7347.57	1856.75	2578.63	2230.34	3675.91	6904.64	2465.47	3915.28	7256.06	7686.83	1692.45	4993.68	579.902	3780.06	1247.69	1971.41	9904.76
ENSCAFG00000001434	KDM4C	1219.88	820.723	442.536	784.592	1338.66	2688.08	808.264	469.213	1135.23	756.096	917.969	932.145	1090.81	1021.4	953.296	943.791	1028.84	873.564	643.095	1105.14	514.087	1038.14	776.415	959.388	1111.22	631.744	417.997	984.342	922.94	1104.04	840.905	528.9	1170.22	1031.69	613.342	480.801	1750.29	1170.67	726.567
ENSCAFG00000001435	UBQLN1	2464.37	4743.2	3035.23	2688.76	2582.75	2240.71	3662.31	2311.49	2577.7	2798.86	2381.32	2361.69	2370.63	2189.91	3361.56	2128.42	2708.88	2990.38	2630.59	2502.73	4548.69	2518.17	2223.22	1999.41	2771.1	4741.07	2651.12	2936.27	2453.4	3007	2537.38	2857.84	2567	2107.36	2665.43	3771.89	1523.59	2378.1	3775.07
ENSCAFG00000001436	SOX10	0	4.4726	7.35517	0	2.92498	1.94085	3.14092	0	1.67438	0	0	0	0	1.05844	0	0	0	17.1029	3.63844	0.807852	3.43297	0	2.14184	0	4.9608	0.854863	1.75629	0.837738	0.804656	0	0	1.11113	0	1.59951	2.44684	0	0	1.14884	0
ENSCAFG00000001437	POLR2F	556.83	546.776	359.177	736.737	553.795	895.702	354.924	1022.39	659.705	679.321	786.574	327.779	405.005	433.961	562.445	415.659	328.526	1106.43	724.05	668.902	641.107	736.485	494.764	561.366	646.889	678.761	569.037	488.401	410.375	626.974	757.792	654.458	587.51	662.199	516.284	953.436	1331.17	775.466	581.446
ENSCAFG00000001438	PI16	13.4176	11.1815	25.7431	25.5966	11.6999	9.70425	43.9729	9.87817	27.6272	26.7341	14.3995	16.0451	32.4004	20.1104	9.53296	18.3379	16.3679	7.89365	10.9153	12.1178	4.29121	15.1333	21.4184	45.4882	37.7021	10.2584	13.1722	28.4831	16.0931	10.5818	30.9635	26.6672	19.1997	148.755	45.6744	16.333	0.878658	17.2326	24.9878
ENSCAFG00000001439	C10H22orf23	374.575	239.284	154.458	372.82	305.172	193.115	317.233	143.234	290.504	436.657	377.087	527.961	544.327	583.201	299.097	566.03	535.463	277.593	281.979	366.765	217.135	299.638	344.835	312.215	305.585	268.427	232.708	657.625	457.849	231.918	305.561	392.231	264.956	389.481	230.819	337.888	103.682	510.085	339.257
ENSCAFG00000001441	MTCH1	1961.21	3226.98	3841.85	3179.55	2120.61	2684.2	3879.04	3007.9	2473.05	2260.06	3590.88	2092.74	2141.67	2170.86	2156.83	2266.57	2262.27	2545.7	2111.21	2096.38	2213.41	2185.24	2872.2	1835.04	2941.76	2403.87	3637.27	2001.36	2471.9	1763.64	2468.12	2685.61	2154.2	3221.42	3578.92	3606.52	2816.1	3660.2	2654.47
ENSCAFG00000001442	MICALL1	1035.39	976.146	478.086	977.123	791.693	616.22	865.847	520.25	671.425	1013.84	926.069	1311.88	895.331	926.136	1406.11	1095.38	1116.52	1014.33	755.886	839.358	745.813	746.574	1321.51	678.188	1148.92	1037.8	621.726	1177.86	1103.18	725.737	1027.5	1205.58	667.189	1158.85	873.523	1321.95	477.99	1547.49	1084.08
ENSCAFG00000001443	EIF3L	3291.78	2423.03	2938.39	2082.23	2841.13	2957.86	1910.73	5381.96	2938.53	2826.28	2330.92	2136.29	2292.87	2203.67	3487.87	1908.37	2053	4078.38	2888.01	2739.43	3028.74	4939.49	2688	4380.31	3208.65	2249.14	1519.19	2579.4	2550.76	3331.51	2934.2	2508.94	4184.57	2928.71	1714.42	4004.64	2755.47	3762.45	2758.26
ENSCAFG00000001444	FGD2	188.965	118.524	55.1637	471.868	230.098	504.621	74.3351	607.508	10.8835	703.998	1203.26	13.753	32.4004	26.461	282.414	20.783	31.5666	59.2023	51.8478	289.211	24.0308	35.3109	338.41	121.991	163.706	154.73	134.356	17.5925	14.4838	147.264	423.712	87.7796	32.6395	115.165	46.49	33.6867	1042.97	94.2048	81.6907
ENSCAFG00000001445	GRINA	1526.25	3914.65	2042.28	2185.73	2247.36	2964.65	720.318	6106.36	3280.94	1470.38	2423.62	1557.91	1396.46	1507.22	2982.63	1297.1	1114.18	2799.61	2471.41	1986.51	2362.74	1410.42	4467.87	656.478	1300.72	3380.13	1210.08	1440.91	1442.75	2497.31	2269.3	2356.72	1068.46	1256.42	1743.78	3743.31	3261.58	2106.97	1581.92
ENSCAFG00000001446	FRMD3	5.59067	1.11815	2.45172	0	6.82494	0	12.5637	13.1709	0	1.37098	0	0	0	0	17.8743	0	2.33827	13.1561	30.0171	0	1.71649	1.00888	3.21275	11.3721	3.96864	9.40349	7.9033	0	0	9.70001	44.0008	3.3334	0	16.7949	0	0	0.878658	2.29768	0
ENSCAFG00000001447	GALR3	4.47253	4.4726	6.1293	8.90317	0.974992	0	4.1879	3.29272	5.02313	6.8549	8.9997	1.52811	0	0	3.57486	1.22253	0	0	3.63844	2.42356	0	6.0533	7.49642	4.13529	9.92161	0.854863	0	0.837738	4.82794	3.52728	9.77796	2.22227	3.83994	3.99878	3.26246	6.12486	2.63597	20.6791	4.80534
ENSCAFG00000001448	PIM1	235.926	1395.45	2213.9	1398.91	947.692	2442.56	833.391	2971.68	460.454	2413.61	1298.66	2240.2	1918.1	1713.62	557.678	1815.45	2959.08	411.785	345.652	618.815	256.615	700.165	1907.3	381.481	1222.34	372.72	367.942	2030.68	1919.91	304.228	355.266	652.236	791.987	340.696	1455.87	3142.05	2824.01	3060.51	801.53
ENSCAFG00000001450	MEST	19.0083	46.9623	47.8086	11.129	13.6499	15.5268	36.6441	65.8545	4.18594	2.05647	16.1995	4.58432	4.32005	8.46753	10.7246	3.66758	0	6.57804	256.51	62.2046	2.57473	181.599	12.851	64.097	71.4356	4.27431	5.26886	0	0.804656	22.9273	353.636	4.44454	514.552	17.5946	8.97176	52.0613	9.66524	81.5676	8.64961
ENSCAFG00000001453	RASEF	1.11813	0	0	0	1.94998	0	0	0	0	0	0	0	0	0	0	0	0	0	0	0	0.858243	0	4.28367	0	0	0	0	0	0	0	2.44449	15.5559	0	15.9951	0	0	0	0	0
ENSCAFG00000001456	GCAT	153.184	240.402	377.565	405.094	93.5992	301.802	62.8184	72.4399	538.312	265.285	259.191	454.612	358.564	333.409	104.863	361.868	427.903	156.557	343.833	313.447	24.889	284.505	104.95	50.6573	308.562	71.8085	151.041	609.873	391.063	62.6092	586.678	96.6687	123.838	183.144	119.08	389.949	602.759	826.015	79.7686
ENSCAFG00000001459	CEP41	779.339	770.406	561.444	344.998	829.718	469.686	1117.12	418.176	615.334	545.65	533.682	358.341	312.124	388.448	738.804	332.528	369.446	576.236	747.7	951.65	774.993	898.915	457.282	770.198	813.572	365.026	673.537	411.329	393.477	562.601	654.309	435.565	1062.7	674.195	961.61	827.877	290.836	871.969	694.852
ENSCAFG00000001460	PTPRD	2026.06	2283.26	68.6482	25.5966	4.87496	0.970425	5766.73	1.64636	0	15.0808	16.1995	0	0	0	226.408	1.22253	1.16913	3308.75	73.6784	2749.93	3023.59	661.828	878.152	1920.84	2235.34	22.2264	0.878144	3.35095	0	2856.21	381.341	1013.35	0	1361.99	2725.78	1824.19	0	142.456	7.68854
ENSCAFG00000001462	TLE1	127.467	1255.68	6128.08	16.6934	1757.91	47.5508	4024.57	250.247	1383.87	228.268	179.994	367.51	401.765	298.48	1450.2	224.945	349.571	1653.72	1957.48	1268.33	2831.34	861.587	3045.69	1867.08	2390.11	1451.56	1475.28	491.752	349.221	854.483	2328.78	731.127	2119.65	304.707	1274.81	983.04	38.6609	2285.04	315.23
ENSCAFG00000001474	-	23.4808	19.0086	30.6465	20.0321	29.2498	71.8115	37.6911	16.4636	272.923	18.5082	17.9994	8.40459	10.8001	8.46753	138.228	9.78022	17.537	36.837	13.6442	31.5062	15.4484	202.786	25.702	26.8794	23.8119	20.5167	3.51258	13.4038	11.2652	154.318	30.9635	6.66681	13.4398	29.591	6.52492	15.3121	36.9036	9.19071	26.9099
ENSCAFG00000001477	CMTR1	1915.36	2694.74	2161.19	4149.99	2723.15	5445.06	1677.25	2760.95	2122.27	2184.66	2703.51	2702.46	3419.32	2687.38	1979.28	3418.19	3687.44	2229.96	2306.77	1803.93	1725.93	2012.72	1856.97	2619.71	2559.77	1608.85	2918.95	2386.72	3428.64	1637.54	1844.78	2301.16	2251.16	1529.13	3732.25	2959.33	2007.73	2908.86	1534.82
ENSCAFG00000001479	-	0	0	1.22586	0	0	0	1.04697	0	0	3.42745	0	32.0902	84.241	31.7532	1.19162	2.44506	116.913	0	0	0.807852	0	0	9.63826	0	1.98432	0	0	3.35095	212.429	0	4.88898	1.11113	0	8.79732	0	0	0	0	2.8832
ENSCAFG00000001480	TRIOBP	1084.59	803.95	355.5	1343.27	692.244	529.852	1190.41	245.308	738.4	1166.02	1114.16	679.244	416.885	409.617	1160.64	443.778	471.161	624.914	760.434	968.615	638.532	645.686	1291.53	1159.95	1260.04	680.471	873.753	706.213	630.85	812.156	1182.32	1056.69	1046.38	1140.45	1109.24	1099.41	658.115	798.443	927.43
ENSCAFG00000001484	LGALS2	5.59067	3.35445	2.45172	2.22579	5.84995	13.586	3.14092	0	0	8.22588	20.6993	0	0	0	3.57486	0	0	14.4717	0	0.807852	0	0	10.7092	0	8.92945	2.56459	2.63443	0	0	1.76364	3.25932	3.3334	0	10.3968	8.15615	13.2705	0.878658	0	0.961068
ENSCAFG00000001486	CPA5	15.6539	1.11815	2.45172	0	4.87496	1.94085	11.5167	286.467	2.51157	7.54039	6.29979	68.0008	2.16003	4.23376	2.38324	1.22253	46.7653	9.20925	11.8249	1.6157	0.858243	18.1599	2.14184	5.16912	7.93728	1.70973	1.75629	60.3172	81.2703	0.881819	3.25932	8.88908	8.63986	3.99878	4.07807	3.06243	4.39329	4.59536	12.4939
ENSCAFG00000001487	LGALS1	384.638	426.015	427.825	4244.59	1153.42	2024.31	708.801	265.064	72.8354	9645.53	3594.48	1474.62	253.803	244.5	647.05	265.289	372.953	293.381	856.853	702.024	165.641	97.8617	354.474	206.765	2297.84	2485.94	158.066	1749.2	429.686	332.446	1601.96	215.56	154.557	342.296	67.696	80.644	3195.68	1616.42	92.2625
ENSCAFG00000001488	MDGA1	4.47253	4.4726	1.22586	0	0.974992	0	11.5167	4.93909	13.395	3.42745	4.49985	1.52811	0	0	227.599	0	2.33827	1.31561	245.595	0	1.71649	1.00888	33.1984	139.566	17.8589	5.98404	75.5204	0	4.02328	30.8637	710.532	316.673	3.83994	275.116	2.44684	496.113	8.78658	2.29768	9072.48
ENSCAFG00000001489	ZFAND3	1214.29	1606.78	1702.72	1962.04	1687.71	1486.69	2487.61	1751.73	935.977	1667.11	2005.13	1729.05	1917.02	1911.54	1476.42	1930.37	2137.17	1424.8	1458.11	1130.99	1236.73	1095.65	1804.5	1186.83	1752.16	1992.68	3141.12	1882.4	2098.54	1549.36	1606.03	1508.92	900.465	1543.53	1596.16	2887.87	900.624	2017.36	1607.87
ENSCAFG00000001490	SH3BP1	3422.61	4484.9	2563.28	7902.68	2951.3	3050.05	2304.39	5711.23	617.008	6281.83	6056.8	3024.89	3255.16	3533.08	3846.55	3426.75	2136.01	2979.85	2375.9	3146.58	2785.86	2724.99	4157.3	2715.85	3322.75	3403.21	2506.22	2683.28	2872.62	2435.59	2135.67	3507.85	2510.36	2427.26	2511.28	6523.99	4629.65	4888.31	1263.8
ENSCAFG00000001492	BTBD9	495.333	645.173	641.125	485.223	482.621	385.259	491.031	523.543	715.796	348.229	623.679	478.297	406.085	311.182	243.09	352.088	701.48	652.541	563.958	558.226	463.451	607.348	451.927	492.1	362.139	509.498	511.08	484.213	707.293	351.846	543.492	425.565	312.955	503.847	738.131	582.882	367.279	460.684	590.095
ENSCAFG00000001494	SSMEM1	0	0	4.90344	0	0.974992	0	1.04697	1.64636	0	0	0	0	0	0	0	1.22253	0	0	0	0	0	0	1.07092	0	0	3.41945	0	0	0.804656	0	0	1.11113	0	0	0.815615	0	0	1.14884	0
ENSCAFG00000001495	TMEM209	499.806	330.973	329.757	390.627	389.997	798.66	717.177	377.017	323.992	531.255	591.28	577.624	454.686	573.675	622.026	496.346	427.903	381.526	419.33	679.404	684.019	569.01	253.807	529.317	442.504	288.089	779.792	534.477	480.38	654.31	475.046	554.456	665.269	577.424	673.698	254.182	209.121	374.522	507.444
ENSCAFG00000001496	GGA1	958.24	1046.59	552.863	1599.23	1462.49	798.66	797.794	1037.21	959.418	1354.53	1523.65	1478.44	1570.34	1636.35	935.422	1622.29	1366.72	906.454	993.294	1162.5	1081.39	883.782	1441.46	770.198	916.756	1217.32	799.111	1346.25	1467.69	909.156	1002.24	1271.14	833.266	619.811	972.213	1045.31	1088.66	989.15	992.783
ENSCAFG00000001497	KLHDC10	156.539	193.44	278.27	110.177	134.549	154.298	248.133	97.1354	97.1139	105.565	145.795	145.17	166.322	163	152.527	198.049	164.848	130.245	165.549	237.509	162.208	136.199	174.56	161.276	171.644	95.7446	159.822	130.687	196.336	166.664	189.041	178.893	175.677	195.141	256.919	193.954	85.2298	112.586	279.671
ENSCAFG00000001498	MPDZ	12.2995	12.2997	15.9362	12.2419	100.424	2.91128	68.0533	0	2.51157	4.79843	0	0	0	0	20.2575	0	0	78.9365	2.72883	18.5806	6.86594	0	69.6096	5.16912	19.8432	9.40349	29.8569	0	0	20.2818	187.411	10.0002	0	91.972	0	4.08324	0.878658	24.1256	0.961068
ENSCAFG00000001499	-	533.35	915.766	1334.96	622.109	436.796	801.571	634.466	1221.6	236.087	562.102	540.882	628.052	721.449	673.168	568.403	727.404	671.082	1522.16	317.454	523.488	601.628	696.13	675.749	851.87	636.967	215.425	529.521	604.847	555.213	559.955	943.573	577.79	643.189	543.835	782.175	742.129	435.814	687.006	636.227
ENSCAFG00000001500	OPLAH	1539.67	4234.44	1786.08	5969.58	5314.68	2320.29	737.07	10558.1	4227.8	4867.67	4082.26	4055.6	4336.25	4479.32	4288.64	4875.44	3763.44	2252.32	3277.33	2628.75	2893.99	6362.02	3294.14	1505.25	1404.9	5542.93	1501.63	6065.22	3726.36	2657.8	5232.84	3335.63	3616.26	1870.63	5586.96	1388.3	13487.4	3417.8	2191.23
ENSCAFG00000001501	CDC42EP1	11.1813	8.94521	11.0327	18.9192	110.174	8.73383	75.3821	0	2.51157	2.74196	114.296	0	0	0	16.6827	0	0	47.3619	4.54805	3.23141	3.43297	0	63.1841	12.4059	83.3415	17.9521	21.9536	0	0	29.1	161.336	5.55567	2.87995	90.3725	0	188.85	8.78658	24.1256	9.61068
ENSCAFG00000001502	CARD10	3.3544	11.1815	7.35517	68.9996	22.4248	16.4972	28.2683	18.11	0	142.582	122.396	1.52811	0	7.40909	7.14972	0	4.67653	59.2023	0.90961	13.7335	6.86594	1.00888	26.7729	10.3382	25.7962	0.854863	14.9284	0	2.41397	13.2273	145.04	8.88908	1.91997	87.9732	8.97176	10.2081	25.4811	16.0837	24.9878
ENSCAFG00000001503	MFNG	4284.69	3589.26	1326.38	1207.49	2053.33	864.649	3852.86	670.069	3552.19	2555.51	1349.95	3292.31	3393.4	3657.97	5222.87	3028.2	3296.95	2458.87	4196.03	3438.22	2942.91	5698.17	4142.31	4059.82	3696.79	4396.56	3708.4	3250.42	3340.13	3542.27	2404.56	4107.86	3930.18	2897.52	3273.88	5802.28	1680.87	5198.5	1464.67
ENSCAFG00000001504	ELFN2	779.339	1346.25	485.441	0	960.367	2.91128	887.834	156.404	1175.41	11.6533	21.5993	34.3824	3.24004	8.46753	749.529	6.11264	19.8753	715.691	454.805	1278.83	616.218	837.373	1095.55	1748.19	3188.8	870.25	929.076	22.6189	31.3816	976.174	1296.39	1281.14	1003.18	475.855	377.63	2009.97	0	404.391	1468.51
ENSCAFG00000001505	UBE2H	1649.25	1553.11	762.485	667.738	1172.92	754.02	2701.19	803.425	261.203	778.031	987.267	1789.41	2076.87	1913.66	995.003	1918.15	2375.68	436.782	788.632	1104.33	945.783	1406.38	714.302	953.185	1274.93	742.021	1650.03	2138.75	2013.25	1935.59	1754.33	1721.15	999.344	2196.93	1144.31	1473.03	412.969	1337.25	3529.04
ENSCAFG00000001506	CYTH4	1803.55	1528.51	816.423	2244.71	3440.75	707.44	3107.42	388.541	1656.8	3513.14	3355.99	1873.46	2137.35	2112.65	2741.92	2014.73	1609.9	1005.12	2729.74	1753.04	1549.99	1857.35	3143.14	2871.96	4140.29	4437.59	2084.71	2240.95	1504.71	2397.67	3034.43	1988.93	2267.48	2333.69	3335.05	1631.25	453.387	2813.51	3268.59
ENSCAFG00000001507	NRF1	724.55	1122.62	621.511	1263.14	962.317	790.897	1000.91	1317.09	592.729	1260.62	1109.66	1159.83	1395.38	1185.45	1391.81	1335	1318.78	819.624	856.853	818.354	947.5	1153.15	972.393	1015.21	1164.8	746.295	804.38	1249.07	1256.87	991.165	669.79	926.686	1329.58	1186.84	893.098	1140.24	567.613	977.662	1109.07
ENSCAFG00000001508	RAC2	12884.2	11194.9	4878.93	12999.7	7049.19	10500	10358.8	6083.31	5289.36	17225.7	13244	17752.8	12886.7	12337.2	18759.7	12990.6	12286.4	11009	9430.84	9785.51	9415.78	8651.18	16060.6	11123.9	9902.75	15765.4	10298.9	22569.5	14713.1	15190.2	10465.7	11560.2	9370.41	7975.17	9837.95	12092.5	8776.03	9985.71	8125.83
ENSCAFG00000001509	SSTR3	0	1.11815	0	10.0161	0	0	2.09395	1.64636	0	0	0	0	3.24004	1.05844	4.76648	0	0	0	0.90961	0	0.858243	0	2.14184	0	5.95296	0.854863	0	0	4.02328	0.881819	1.62966	1.11113	0	0.799757	0.815615	0	1.75732	0	0
ENSCAFG00000001511	IL2RB	1184.1	1162.88	3065.88	57266.3	3959.44	39049.9	4137.64	1806.06	93.7651	18478.8	51497.2	13762.9	14102.8	13657.1	4373.25	14461.3	4411.14	419.679	1605.46	162.378	885.706	332.932	1440.38	689.56	3353.5	3116.83	871.997	9616.4	7641.82	713.392	2691.38	1592.26	570.231	622.211	235.713	5908.45	29577.4	2630.84	2265.24
ENSCAFG00000001512	TMPRSS6	14.5357	16.7723	61.293	13.3548	8.77493	31.0536	7.32882	11.5245	9.20907	19.8792	19.7993	17.5732	31.3204	28.5779	14.2994	30.5632	12.8605	0	14.5538	8.88637	11.1572	10.0888	5.35459	7.23676	9.92161	15.3875	21.0755	27.6454	27.3583	8.81819	4.07415	8.88908	5.7599	10.3968	29.3621	32.6659	3.51463	18.3814	23.0656
ENSCAFG00000001513	KCTD17	53.6704	32.4264	33.0982	89.0317	43.8746	65.0185	51.3017	29.6345	41.0222	26.0486	61.198	64.1805	47.5206	66.6818	45.2816	53.7912	18.7061	19.7341	33.6556	53.3182	54.9275	39.3465	71.7515	92.0103	40.6786	56.4209	39.5165	58.6417	26.5536	53.791	75.7792	37.7786	36.4794	60.7815	56.2774	45.9364	37.7823	33.3163	67.2747
ENSCAFG00000001514	MPST	531.113	686.545	403.308	652.157	421.197	998.568	201.019	368.785	920.907	564.844	730.776	792.323	646.928	618.13	842.475	715.179	922.446	678.854	454.805	904.794	524.386	203.794	638.267	488.998	363.131	651.405	502.298	774.07	1213.42	214.282	904.461	905.575	326.395	655.8	824.587	122.497	1023.64	698.494	656.409
ENSCAFG00000001515	STRIP2	54.7885	34.6627	72.3258	47.8545	61.4245	65.9889	14.6576	6.58545	12.5578	43.1859	54.8982	19.8654	5.40007	0	23.8324	0	2.33827	36.837	57.3055	32.3141	8.58243	23.2043	36.4112	31.0147	39.6864	11.9681	15.8066	6.70191	0	27.3364	28.5191	40.0008	58.559	32.79	45.6744	29.6035	82.5938	22.9768	7.68854
ENSCAFG00000001516	TST	81.6237	334.327	144.652	60.0964	41.9247	95.1017	100.509	14.8173	102.974	242.664	176.394	64.9445	34.5604	47.6298	257.39	33.0082	136.789	80.2521	210.12	167.225	102.131	27.2399	168.134	115.788	99.2161	447.948	362.674	75.3964	159.322	39.6819	164.596	360.008	115.198	446.264	309.934	16.333	503.471	214.833	375.777
ENSCAFG00000001518	DNAH8	3080.46	935.892	480.537	694.447	451.421	3.8817	4393.1	0	0	286.535	635.379	420.993	258.123	116.429	2873	84.3544	264.224	820.939	71.8592	2816.17	116.721	2060.14	9780.69	2143.12	2663.95	932.655	151.041	284.831	275.192	2032.59	2295.38	1973.38	111.358	1949.01	22.8372	2351.95	0.878658	769.722	942.807
ENSCAFG00000001519	CSF2RB	214.682	373.462	207.17	198.096	758.544	396.904	584.211	139.941	13.395	420.205	1567.75	55.7759	23.7603	58.2143	381.318	12.2253	57.2875	369.686	218.306	602.658	59.2187	45.3998	699.309	182.987	252.009	108.568	248.515	52.7775	8.85122	377.419	1389.29	137.781	62.399	676.594	61.1711	82.6856	171.338	195.303	167.226
ENSCAFG00000001520	NFIB	24.5989	13.4178	13.4845	754.544	40.9497	2.91128	48.1608	0	0	418.149	62.9979	0	0	0	21.4492	2.44506	0	51.3087	7.27688	0	4.29121	5.04442	59.9714	8.27058	17.8589	2.56459	4.39072	0	2.41397	8.81819	96.9648	3.3334	0	89.5727	0.815615	7.14567	11.4226	22.9768	7.68854
ENSCAFG00000001521	EXOSC4	839.718	1071.19	870.361	478.545	966.217	820.98	520.346	1973.99	848.909	533.311	415.786	419.465	345.604	367.279	1314.36	316.635	288.776	747.265	1169.76	841.782	783.575	855.533	1513.21	675.086	607.202	1106.19	427.656	489.239	425.663	959.419	731.717	756.683	691.189	815.752	825.402	1613.9	2968.11	681.262	628.538
ENSCAFG00000001522	NCF4	27.9533	31.3082	19.6138	16.6934	43.8746	34.9353	30.3622	31.2809	5.02313	98.7106	377.987	11.4608	14.0402	32.8117	119.162	12.2253	21.0444	32.8902	45.4805	397.463	10.2989	17.151	150.999	29.9809	52.5845	59.8404	24.588	36.0227	8.04656	34.391	127.928	38.8897	27.8395	40.7876	22.0216	8.16648	62.3847	12.6372	48.0534
ENSCAFG00000001523	GPAA1	5776.28	6411.48	5164.55	7487.57	9586.12	4773.52	4341.8	6187.03	6128.22	6149.53	5533.92	5855.71	5975.71	6371.81	7050.82	6055.18	6081.83	4546.74	7140.44	4405.22	6437.68	6001.85	9259.15	5060.56	4637.36	6077.22	3653.96	6210.15	5908.59	6329.7	6442.86	4881.21	4776.88	3961.99	7814.41	6226.94	11712.5	5081.32	5057.14
ENSCAFG00000001524	AHCYL2	980.603	697.726	326.079	403.981	624.97	423.105	1395.62	111.953	277.947	389.358	801.873	507.332	800.29	828.759	660.158	778.75	460.638	373.633	583.06	763.42	538.118	784.911	630.77	564.467	649.865	468.465	835.993	472.484	429.686	487.646	459.564	428.898	725.748	723.78	747.103	730.9	115.983	627.266	333.49
ENSCAFG00000001526	IFT27	270.588	277.301	109.102	238.16	220.348	141.682	189.502	344.09	549.196	296.817	317.689	213.171	152.282	163	285.989	124.698	247.856	280.224	392.952	319.909	235.158	143.261	265.588	435.24	224.228	359.042	315.254	247.133	228.522	292.764	437.564	413.342	231.356	425.471	179.435	299.097	469.203	240.107	330.607
ENSCAFG00000001529	CYC1	3768.11	3503.17	2186.94	1678.25	2870.38	3118.95	1416.56	6888.38	3009.69	1937.2	1339.16	983.337	830.53	967.415	4123.01	822.761	854.636	3361.38	3443.78	2610.98	3212.4	3207.24	4135.88	3019.8	1773.98	2878.32	1539.39	1138.49	911.675	3188.66	2282.34	2400.05	2587.16	2519.23	2529.22	3189.01	7431.69	1808.27	1659.76
ENSCAFG00000001530	-	21.2445	7.82706	6.1293	3.33869	26.3248	0	17.7986	13.1709	8.37189	4.11294	5.39982	19.1013	21.6003	21.1688	8.34134	22.0055	38.5814	0	5.45766	9.69423	18.8813	9.07995	5.35459	31.0147	11.9059	17.9521	19.3192	11.7283	8.04656	6.17274	9.77796	11.1113	21.1197	8.79732	10.603	7.14567	0.878658	8.04187	16.3381
ENSCAFG00000001531	SMO	4.47253	10.0634	7.35517	5.56448	39.9747	8.73383	15.7046	1.64636	0	0.68549	2.69991	0	0	0	8.34134	0	0	14.4717	60.0343	4.84711	1.71649	6.0533	19.2765	16.5412	222.244	41.0334	32.4913	0	0	25.5728	120.595	7.77794	120.958	96.7706	3.26246	27.5619	477.99	37.9117	6.72747
ENSCAFG00000001532	ZDHHC21	91.6869	17.8904	14.7103	10.0161	24.3748	136.83	16.7516	11.5245	0	64.4361	32.3989	186.429	158.762	152.416	20.2575	143.036	182.385	47.3619	12.7345	46.8554	24.889	26.231	26.7729	22.7441	32.7413	3.41945	7.02515	144.091	168.173	14.9909	49.7046	5.55567	15.3597	83.9744	6.52492	18.3746	98.4097	5.7442	63.4305
ENSCAFG00000001533	TSPAN33	17.8901	7.82706	29.4207	5.56448	33.1497	8.73383	3.14092	26.3418	0.837189	14.3953	12.5996	5.34837	0	0	23.8324	0	1.16913	17.1029	10.0057	176.112	1.71649	6.0533	24.6311	19.6426	9.92161	9.40349	13.1722	0.837738	0	8.81819	67.6309	17.7782	2.87995	31.9903	0	11.2289	6.1506	6.89303	6.72747
ENSCAFG00000001534	TLE4	1254.55	2357.06	2991.1	769.011	3290.6	58.2255	5298.74	2043.14	1633.35	1269.53	458.985	2574.86	4820.1	5090.04	1235.71	4695.73	3854.63	1173.52	1728.26	767.46	2125.01	1009.89	2353.88	2157.59	4562.95	314.589	1524.46	2684.11	3021.48	953.247	2330.41	1107.8	663.349	972.504	1067.64	6876.17	32.5103	3438.48	131.666
ENSCAFG00000001535	CER1	0	0	0	0	0	8.73383	0	0	0	0	0	0	0	0	0	0	0	0	0	0	0	0	0	0	0	0	0	0	0	0	0	0	0	0	0	0	9.66524	0	0
ENSCAFG00000001536	SHARPIN	4664.85	5113.3	3601.58	3160.63	5369.28	2710.4	2176.66	3906.82	4262.13	2804.34	2411.02	2254.72	2842.59	2851.44	4223.1	3019.64	2921.66	3083.78	4395.24	2790.32	4113.56	2115.63	6333.41	2722.06	2145.05	4146.08	2359.57	2594.48	2689.16	3673.66	3116.73	3865.64	2530.52	2456.85	4188.18	3819.87	10843.5	2833.04	2271
ENSCAFG00000001537	FREM1	127.467	32.4264	0	5.56448	12.6749	1582.76	4.1879	1.64636	2.51157	84.3153	25.1992	383.555	62.6408	78.3246	17.8743	124.698	130.943	495.984	4.54805	29.0827	0	1.00888	22.4893	13.4397	4.9608	0.854863	0.878144	258.023	112.652	19.4	17.1114	13.3336	1.91997	9.59708	0	125.56	8390.3	2.29768	1.92214
ENSCAFG00000001540	-	1033.16	1158.4	1554.39	1221.96	2582.75	906.377	1325.47	1789.6	1059.88	974.082	1430.05	1197.27	1377.02	1207.68	821.026	1248.2	1322.29	543.346	1560.89	487.943	1253.89	1143.07	1703.83	1086.55	1001.09	1615.69	1394.49	1151.05	1468.5	1313.91	1356.69	1416.7	757.428	798.157	2558.58	1159.64	1875.93	1081.06	963.951
ENSCAFG00000001541	HGH1	1084.59	850.913	288.077	726.721	2044.56	1508.04	706.707	1065.2	941	1019.32	507.583	700.637	633.968	672.11	1891.1	416.882	550.662	543.346	1596.37	996.082	1266.77	1573.86	1060.21	1128.93	640.936	1265.2	568.159	893.867	606.711	1019.38	832.756	674.459	820.786	397.479	1088.03	1119.83	4641.95	610.034	490.144
ENSCAFG00000001542	-	240.399	150.95	40.4534	176.951	465.071	319.27	213.583	321.041	243.622	221.413	125.096	164.272	109.081	106.903	411.109	80.6868	86.5158	148.664	336.556	227.814	312.4	377.322	259.162	274.997	129.973	348.784	120.306	185.14	118.284	262.782	189.855	156.67	203.517	67.9793	239.791	255.202	1216.94	153.944	101.873
ENSCAFG00000001543	TNPO3	1681.67	2010.44	1803.24	1218.62	1128.07	1746.77	1621.76	1799.47	735.889	993.275	1288.76	1780.24	1509.86	1517.8	1524.08	1672.42	1613.4	1497.16	1180.67	1593.89	1364.61	1762.52	1332.22	1316.06	1153.88	710.391	1273.31	1706.47	1631.04	1504.38	1244.25	1388.92	2019.81	1913.82	1641.83	1678.21	851.419	1004.09	1295.52
ENSCAFG00000001544	EIF3D	5239.57	5718.22	6445.58	6205.51	5603.28	5894.36	3323.1	16822.5	5277.64	7072.2	7264.56	6727.49	7947.82	8304.53	6210.72	8508.79	8436.46	7059.55	4444.36	4410.87	6872.81	10769.8	6190.97	8748.21	6745.7	4896.65	3929.69	8975.53	8183.35	5869.39	5862.7	5936.79	6541.33	4519.42	3644.17	7743.86	6880.77	6655.22	6631.37
ENSCAFG00000001545	TTC39B	166.602	55.9075	72.3258	74.5641	70.1994	239.695	136.107	69.1472	1.67438	142.582	93.5969	228.452	141.482	151.357	125.12	155.261	286.438	40.7838	129.165	224.583	17.1649	129.137	94.2407	129.228	151.801	80.3571	52.6886	140.74	330.714	116.4	96.15	70.0015	283.195	275.116	1.63123	29.6035	216.15	205.642	112.445
ENSCAFG00000001546	MROH1	16574.1	16262.4	10779	12276.4	14995.4	4933.64	7349.76	3669.74	7002.24	7853.66	7926.04	8502.39	6197.12	6224.69	14082.6	5838.79	5650.42	4557.27	9786.5	5267.2	11777.7	5331.95	26075.8	10162.5	10924.7	10383.2	20585.5	9626.45	6502.43	9278.5	8004.08	9673.54	6088.22	9048.45	16644.3	14524.1	14699.1	15677.1	17660.6
ENSCAFG00000001547	GLP1R	63.7336	3.35445	9.80689	474.094	0.974992	0	62.8184	0	0	4.11294	10.7996	0	4.32005	4.23376	29.7905	0	7.0148	14.4717	0	18.5806	1.71649	25.2221	92.0989	42.3867	33.7335	9.40349	18.441	0	5.63259	22.0455	123.854	168.892	1.91997	28.7912	2.44684	99.0185	0	4.59536	45.1702
ENSCAFG00000001548	SNAPC3	361.157	122.997	109.102	163.596	375.372	487.153	424.024	133.355	318.969	241.293	140.395	242.205	254.883	291.071	344.378	218.832	240.841	226.285	231.041	401.503	428.263	326.878	251.666	374.244	392.896	213.716	162.457	350.175	223.694	368.6	498.676	257.783	387.834	431.869	178.62	161.288	418.241	284.912	446.896
ENSCAFG00000001549	SAYSD1	76.0331	20.1267	110.327	93.4833	27.2998	81.5157	27.2213	51.0372	29.3016	88.4282	138.595	103.147	120.961	188.402	28.5989	88.022	116.913	38.1526	29.1075	24.2356	36.0462	11.0977	26.7729	17.575	63.4983	31.6299	30.735	107.23	102.191	76.7183	68.4457	46.6677	66.2389	38.3883	38.3339	24.4994	66.778	83.8653	46.1312
ENSCAFG00000001550	FOXRED2	58.1429	30.1901	2.45172	168.047	35.0997	32.024	45.0199	24.6954	20.0925	440.085	538.182	491.286	118.801	78.3246	71.4972	66.0165	592.75	49.9931	126.436	70.2831	38.6209	281.479	156.354	111.653	117.075	80.3571	88.6926	657.625	502.91	61.7274	248.523	56.6679	125.758	58.3822	49.7525	37.77	10.5439	29.8698	277.749
ENSCAFG00000001551	PSIP1	4232.13	2600.82	2473.79	3012.61	4654.61	8801.76	3937.67	3957.85	1583.96	5146.66	2535.22	6231.62	4662.42	5106.98	6055.81	4596.7	6405.68	4416.5	2120.3	3901.93	4345.28	3739.93	1895.52	3365.09	5656.31	3530.58	2670.44	6824.22	6708.42	4053.72	3344.06	2383.38	3891.78	5566.31	3002.28	2866.43	6390.48	5013.53	4295.01
ENSCAFG00000001553	TXN2	808.41	790.533	557.767	923.704	744.894	1019.92	578.977	861.047	867.327	789.685	986.367	619.647	798.13	714.448	704.247	810.536	699.141	931.45	875.955	657.592	710.625	787.938	700.38	900.46	657.802	766.812	681.44	607.36	744.307	631.383	677.124	743.349	774.707	730.178	662.279	808.481	845.269	880.011	628.538
ENSCAFG00000001554	BOP1	4622.36	2463.29	1620.59	2409.42	4343.59	4160.21	1523.35	2183.08	2966.16	1950.22	1565.05	2115.66	1317.62	1271.19	3890.64	1178.52	1432.19	1789.23	4403.42	3386.52	3352.3	3119.47	4055.56	2520.46	1726.36	2978.34	3422.13	2365.77	1487	3132.22	3180.28	3181.18	2235.8	1767.46	6547.76	1850.73	15299.2	1832.4	1937.51
ENSCAFG00000001557	CCDC171	29.0715	63.7346	24.5172	92.3704	30.2248	247.458	47.1138	75.7327	3.34875	120.646	166.494	155.867	212.763	204.279	59.581	271.401	232.657	76.3052	11.8249	53.3182	48.0616	80.7107	65.326	72.3676	68.4591	16.2424	7.02515	160.008	197.141	65.2546	48.8898	14.4448	60.479	41.5873	51.3837	28.5827	155.522	64.335	46.1312
ENSCAFG00000001559	SCX	815.119	112.933	102.972	679.98	293.473	388.17	192.643	82.3181	288.83	158.348	338.389	339.24	159.842	77.2662	432.558	152.816	174.201	69.7272	446.619	214.081	441.137	357.145	844.954	317.384	198.432	285.524	903.61	356.876	179.438	629.619	795.274	558.901	265.916	254.323	1583.11	154.142	511.379	161.986	586.251
ENSCAFG00000001560	KIF6	0	1.11815	1.22586	0	0	1.94085	0	0	0	0	4.49985	0.764053	0	0	1.19162	0	0	1.31561	2.72883	0	0	0	5.35459	0	2.97648	1.70973	0	0.837738	0	2.64546	0.81483	2.22227	6.71989	0	0	0	0	1.14884	0
ENSCAFG00000001562	BNC2	12.2995	3.35445	0	4.45159	29.2498	3.8817	13.6107	0	0	10.2824	0	0	1.08001	2.11688	15.4911	6.11264	0	5.26243	19.1018	2.42356	605.061	0	38.553	21.7103	2.97648	0.854863	6.14701	0	0	91.7092	52.964	65.5569	0	9.59708	0	10.2081	100.167	8.04187	3.84427
ENSCAFG00000001563	HSF1	2119.98	2927.32	2104.8	2655.37	3941.89	2536.69	1759.96	3378.34	2212.69	1718.52	1948.43	1813.1	2249.67	2035.38	2749.07	2012.28	2176.93	1999.72	2136.67	1576.93	2525.81	2330.52	3431.22	1730.62	1826.57	2600.49	1482.31	1906.69	2096.13	2297.14	2111.22	1630.03	1572.45	1525.14	2947.63	2208.01	7129.43	1668.11	1771.25
ENSCAFG00000001564	-	0	0	0	0	0	0	0	0	0	0	1.79994	0	0	0	0	0	0	1.31561	0	1.6157	0	0	0	4.13529	0	2.56459	0	0	0.804656	0	0	0	0	0	0	0	0	0	0
ENSCAFG00000001565	DAAM2	10.0632	16.7723	2.45172	2.22579	58.4995	4.85213	16.7516	1.64636	0.837189	3.42745	2.69991	0	2.16003	6.35065	2.38324	1.22253	0	39.4682	6.36727	2.42356	2.57473	0	40.6949	7.23676	14.8824	5.98404	14.9284	4.18869	0	12.3455	67.6309	5.55567	5.7599	26.392	0	1.02081	0.878658	14.9349	3.84427
ENSCAFG00000001566	CNTLN	10.0632	7.82706	6.1293	6.67738	24.3748	1453.7	464.856	8.23181	0.837189	18.5082	3.59988	5.34837	8.6401	6.35065	251.432	15.8929	7.0148	7.89365	1.81922	20.1963	132.169	520.584	207.758	100.281	229.189	11.1132	272.225	1.67548	4.02328	527.328	394.378	3.3334	0	167.149	0.815615	260.306	13.1799	9.19071	145.121
ENSCAFG00000001567	SH3GL2	3.3544	6.70891	0	1.1129	0.974992	0	4.1879	0	0	0	0	1.52811	4.32005	0	2.38324	0	0	3.94682	0	1.6157	0	0	0	2.06765	0	0	1.75629	0	0	0	0.81483	3.3334	0	7.99757	0	0	0	2.29768	1.92214
ENSCAFG00000001568	MOCS1	12.2995	2.2363	30.6465	13.3548	50.6996	85.3974	21.9865	3.29272	5.86032	15.7663	27.8991	21.3935	14.0402	8.46753	29.7905	13.4478	2.33827	14.4717	29.1075	40.3926	6.0077	5.04442	29.9857	6.20294	44.6472	20.5167	6.14701	23.4567	6.43725	18.5182	108.372	10.0002	28.7995	43.1869	0.815615	8.16648	8.78658	25.2745	26.9099
ENSCAFG00000001569	RECQL4	1373.07	1920.98	916.944	689.996	1903.18	1204.3	519.299	2043.14	1208.9	643.675	395.987	135.237	103.681	113.253	1202.34	121.03	111.068	1434.01	1348.04	1081.71	1423.82	2511.11	1911.59	1194.07	776.862	1953.36	935.223	127.336	191.508	992.047	770.829	1216.69	1481.26	698.987	2371.81	965.686	3613.92	878.862	300.814
ENSCAFG00000001570	PSAT1	2197.13	1051.06	930.428	155.806	1351.34	1295.52	905.632	791.9	1091.69	529.884	232.192	394.252	258.123	316.474	1673.03	238.393	344.894	1914.21	1868.34	1833.02	1334.57	1877.53	1274.39	2688.97	935.607	706.971	2609.84	416.356	563.259	978.819	1309.43	1411.14	3081.55	4412.26	666.357	999.373	1223.97	1181.01	976.445
ENSCAFG00000001571	LRFN2	0	0	1.22586	136.886	0	0	0	0	0	52.0973	17.9994	0	0	0	0	0	0	0	0	1.6157	0	1.00888	6.42551	0	0	0	0.878144	0	0	3.52728	0	0	0	3.19903	0	0	0	0	2.8832
ENSCAFG00000001572	UNC5CL	0	32.4264	1.22586	0	5.84995	0	18.8455	0	0	8.22588	7.19976	29.034	9.72012	14.8182	218.066	3.66758	29.2283	0	3.63844	33.9298	1.71649	0	0	6.20294	140.887	17.9521	457.513	13.4038	20.9211	2.64546	15.4818	50.0011	8.63986	22.3932	0	9.18729	0	0	326.763
ENSCAFG00000001573	TMEM249	111.813	26.8356	17.1621	43.403	104.324	52.403	37.6911	16.4636	46.0454	34.2745	26.9991	83.2818	69.1208	47.6298	66.7307	47.6786	74.8245	3.94682	52.7574	37.9691	67.8012	42.3731	113.517	73.4014	39.6864	110.277	130.843	98.8531	81.2703	114.637	147.484	118.891	49.9192	59.182	202.272	73.4983	95.7737	26.4233	106.678
ENSCAFG00000001574	TSPO2	0	1.11815	0	0	1.94998	0	4.1879	0	0	0	0	0	0	1.05844	0	0	0	0	0	54.9339	0	0	0	0	6.94512	0	0	0	0.804656	0	0	0	0	0	0	0	0	0	0
ENSCAFG00000001575	APOBEC2	7.82693	133.06	11.0327	8.90317	379.272	11.6451	817.687	92.1963	12.5578	8.91137	10.7996	25.9778	9.72012	8.46753	4.76648	22.0055	18.7061	35.5214	193.747	8.88637	2.57473	2.01777	21.4184	5.16912	839.368	0	17.5629	8.37738	2.41397	27.3364	1.62966	1.11113	4.79992	7.99757	16.3123	6.12486	13.1799	12.6372	17.2992
ENSCAFG00000001576	FBXL6	1213.17	1386.51	687.708	1217.51	2504.75	679.298	839.673	842.937	1343.69	1322.31	764.974	1334.04	990.372	853.103	1769.56	778.75	1045.2	523.612	1610.01	900.755	1533.68	858.56	1749.88	1241.62	918.741	1609.71	1078.36	1515.47	1252.04	1716.9	1384.4	1495.59	1064.62	1175.64	1588	1734.36	1790.7	828.313	1371.44
ENSCAFG00000001577	CEP78	462.907	469.623	415.567	291.579	568.42	396.904	556.99	260.125	655.519	490.125	446.385	472.185	557.287	514.402	563.636	524.464	581.059	388.104	588.518	541.261	739.805	440.882	342.694	958.354	552.633	567.629	533.912	390.386	601.078	417.982	466.083	742.238	476.152	556.631	742.209	516.53	497.32	716.876	686.202
ENSCAFG00000001578	OARD1	1020.86	1098.02	1026.05	1158.53	914.542	919.963	1285.68	824.827	876.536	1126.26	1388.65	1777.95	1478.54	1741.14	1250.01	1667.53	1733.82	998.546	665.835	891.869	1077.09	876.72	892.074	1321.23	1111.22	890.767	2007.44	2132.88	1993.94	1334.19	1267.88	1522.25	1561.89	804.555	1632.05	879.938	602.759	1101.74	1266.69
ENSCAFG00000001579	GNAQ	263.879	332.091	247.624	4.45159	352.947	19.4085	578.977	19.7563	180.833	42.5004	56.6981	82.5178	81.001	92.0844	135.845	81.9094	63.1332	110.511	269.245	159.955	401.658	191.688	279.509	178.851	261.93	499.24	309.985	39.3737	81.2703	185.182	233.856	271.117	240.956	409.475	297.699	430.782	139.707	219.428	553.575
ENSCAFG00000001580	NFYA	588.138	289.601	74.7775	351.675	441.671	620.102	625.043	355.614	344.922	444.198	260.991	1084.19	387.725	385.273	772.17	367.981	390.49	322.324	540.309	477.441	670.287	726.396	382.318	657.511	491.119	910.429	1482.31	952.508	441.756	909.156	517.417	522.233	602.87	502.247	746.288	304.201	359.371	380.266	944.729
ENSCAFG00000001581	ADAMTSL1	0	183.377	25.7431	0	5.84995	7.7634	6.28184	0	0	0	0	0	0	0	0	0	0	456.516	0.90961	0	0	0	0	2.06765	0	17.9521	0.878144	0	0	3.52728	1.62966	4.44454	0	8.79732	0	0	1.75732	0	1.92214
ENSCAFG00000001582	-	32.4259	82.7432	127.49	79.0157	78.9743	53.3734	38.738	90.5499	77.0213	76.0894	100.797	55.0119	178.202	115.37	27.4073	135.701	168.355	39.4682	65.4919	19.3885	32.6132	41.3642	62.1132	28.947	132.95	48.7272	35.1258	47.7511	147.252	28.2182	36.6674	31.1118	74.8788	43.1869	64.4336	89.8312	57.1128	104.544	46.1312
ENSCAFG00000001585	FLNC	194.555	491.986	24.5172	7.79028	149.174	621.072	53.3957	19.7563	0	10.9678	6.29979	7.64053	23.7603	26.461	2.38324	24.4506	14.0296	23.6809	64.5823	2.42356	32.6132	5.04442	106.021	370.109	542.712	591.565	6447.33	5.02643	15.2885	146.382	193.115	10.0002	167.037	127.161	3075.68	182.725	17.5732	34.4652	4.80534
ENSCAFG00000001586	TREM2	299.66	38.0171	0	2.22579	5.84995	1.94085	42.9259	11.5245	4.18594	7.54039	15.2995	5.34837	2.16003	0	8.34134	0	0	177.607	171.916	368.381	80.6748	32.2843	1111.61	17.575	4.9608	31.6299	55.3231	0	0	82.891	12.2225	5.55567	9.59984	34.3895	13.8655	0	21.9664	4.59536	12.4939
ENSCAFG00000001588	-	1290.33	1325.01	468.279	758.995	2573.98	966.544	921.337	861.047	2092.97	1256.5	540.882	1016.96	496.806	494.292	1093.91	326.415	688.619	1214.31	2163.96	1173	1519.95	1224.78	1435.03	959.388	908.819	1708.02	1154.76	1345.41	640.506	1718.67	1597.88	1703.37	1102.06	1150.85	1751.13	1095.33	1889.11	1495.79	1377.21
ENSCAFG00000001589	TREML2	222.509	115.17	50.2603	5.56448	253.498	36.8762	83.7579	13.1709	0.837189	207.704	110.696	344.588	197.642	243.441	201.384	84.3544	196.414	17.1029	32.746	54.1261	48.0616	46.4086	269.871	149.904	178.589	125.665	428.534	513.534	101.387	214.282	229.782	276.673	70.0788	65.58	234.081	59.207	23.7238	27.5721	498.794
ENSCAFG00000001590	SAXO1	1.11813	3.35445	2.45172	0	0	0	0	1.64636	0	1.37098	0	0	0	0	0	0	0	34.2058	0	1.6157	0	0	0	0	0	0.854863	0	0	0	2.64546	5.70381	0	0	2.39927	0	2.04162	0	0	0
ENSCAFG00000001591	TREM1	1.11813	3.35445	3.67758	2.22579	3.89997	4.85213	3.14092	4.93909	0.837189	7.54039	106.196	0	0	0	9.53296	0	0	3.94682	8.18649	139.758	1.71649	7.06219	19.2765	13.4397	5.95296	1.70973	0.878144	0	0	2.64546	18.7411	3.3334	0.959984	5.5983	4.07807	6.12486	7.90792	0	20.1824
ENSCAFG00000001593	-	36.8984	0	0	25.5966	0.974992	1.94085	1.04697	1.64636	0.837189	24.6776	133.196	8.40459	77.7609	89.9675	32.1737	91.6896	1.16913	7.89365	0	14.5413	0	13.1155	51.404	3.10147	62.5061	44.4529	8.78144	8.37738	0	33.5091	7.33347	16.667	22.0796	3.19903	9.78738	4.08324	896.231	10.3396	0
ENSCAFG00000001595	ADCK5	964.949	694.372	479.312	1022.75	1357.19	930.638	458.575	1269.35	872.35	995.332	585.88	974.168	1226.89	1312.47	919.931	1435.25	1075.6	639.385	1049.69	715.757	828.204	862.595	1081.63	822.923	896.913	924.961	596.26	1017.01	1137.78	790.992	1070.69	616.68	637.429	627.009	1259.31	726.816	1930.41	798.443	765.01
ENSCAFG00000001596	FOXP4	639.572	535.594	235.365	1151.85	561.595	430.869	957.981	584.459	507.336	874.685	1160.06	859.56	218.163	157.708	514.78	255.508	910.754	430.204	214.668	182.575	485.765	1160.22	663.969	1989.08	1240.2	131.649	199.339	663.489	1037.2	518.51	536.973	1086.69	965.744	473.456	619.052	1452.61	873.386	620.373	925.508
ENSCAFG00000001597	MDFI	8.94507	11.1815	25.7431	0	40.9497	148.475	26.1743	4.93909	1.67438	2.05647	0	0	0	0	45.2816	0	0	34.2058	96.4187	2.42356	0	17.151	21.4184	3.10147	695.505	334.251	6.14701	0	0	7.93637	142.595	5.55567	11.5198	8.79732	13.8655	21.437	79.9579	996.044	2.8832
ENSCAFG00000001598	HAUS6	988.43	632.873	518.539	637.69	798.518	1733.18	722.412	986.171	710.773	883.597	539.982	767.874	1074.61	1067.97	997.386	1121.06	1073.26	701.219	362.025	895.908	951.791	824.258	401.594	670.951	975.294	386.398	413.606	880.463	859.373	1067.88	411.489	408.898	1016.62	738.975	441.248	319.513	834.725	839.801	636.227
ENSCAFG00000001599	TFEB	663.053	1564.29	1685.56	883.64	606.445	288.216	1439.59	204.149	761.842	855.492	1068.26	304.093	176.042	346.11	2596.54	145.481	267.731	1149.84	865.949	633.356	1152.62	1855.34	2223.22	843.6	2284.95	1959.35	2639.7	310.801	173.806	897.692	1037.28	710.015	1026.22	305.507	612.527	1843.58	271.505	2048.38	561.263
ENSCAFG00000001600	CPSF1	7623.43	8798.73	6758.17	5245.08	16541.7	6300	5726.95	18686.2	8240.45	5420.86	4899.44	5675.39	5521.03	5530.35	9833.25	5306.99	5265.77	5637.38	9744.66	5587.91	7926.73	10279.5	12005	6628.87	6658.39	7246.67	4502.24	5927	6066.3	9200.9	6909.76	6906.81	5971.1	4161.13	11420.2	8229.77	24215.8	7516.85	4937.96
ENSCAFG00000001601	PLIN2	2179.24	3004.47	3551.32	1481.27	1429.34	3890.43	1056.4	3855.78	812.91	1938.57	1430.95	1328.69	1628.66	1455.36	1976.9	1478.04	1309.43	7952.85	924.164	1565.62	1834.06	1529.47	1998.33	1579.68	2116.28	962.575	956.299	1608.46	1380.79	2468.21	1772.26	1370.03	1355.5	2527.23	832.743	2833.77	1881.21	5659.18	1888.5
ENSCAFG00000001604	-	24.5989	31.3082	98.0689	101.274	83.8493	56.2847	28.2683	88.9036	83.7189	47.2988	127.796	48.1354	74.5209	39.1623	45.2816	62.3489	52.611	69.7272	39.1132	33.9298	30.8967	21.1866	74.9642	40.3191	44.6472	75.2279	125.575	52.7775	61.9585	45.8546	90.4461	50.0011	21.1197	37.5886	39.1495	46.9572	22.8451	26.4233	49.9755
ENSCAFG00000001605	TOMM6	780.457	648.527	762.485	1489.06	735.144	1110.17	605.151	548.239	805.375	1035.78	1424.65	649.445	527.046	492.175	923.506	578.256	499.22	1115.64	1052.42	765.844	903.729	603.312	660.756	820.856	506.994	1092.51	1462.11	765.693	577.743	744.256	890.609	850.018	820.786	598.218	1052.14	937.103	2078.03	781.211	871.688
ENSCAFG00000001606	-	0	12.2997	7.35517	0	16.5749	1.94085	0	0	0.837189	0	0	0	0	0	7.14972	1.22253	0	0	0.90961	0	0	0	6.42551	8.27058	8.92945	0	0	0	0	0.881819	0	0	1.91997	0	0	1.02081	0	9.19071	0
ENSCAFG00000001607	SLC39A4	12.2995	6.70891	1.22586	7.79028	100.424	26.2015	7.32882	21.4027	38.5107	7.54039	1.79994	7.64053	4.32005	13.7597	9.53296	9.78022	2.33827	3.94682	19.1018	92.903	8.58243	66.5863	8.56734	67.1985	21.8275	95.7446	17.5629	11.7283	8.04656	7.05455	42.3712	16.667	20.1597	26.392	22.8372	1.02081	24.6024	9.19071	4.80534
ENSCAFG00000001608	-	2.23627	2.2363	6.1293	15.5806	10.7249	4.85213	0	0	0.837189	1.37098	5.39982	0	0	3.17532	2.38324	1.22253	2.33827	1.31561	1.81922	0.807852	6.86594	2.01777	4.28367	0	4.9608	0	0	0.837738	0	1.76364	2.44449	0	0.959984	2.39927	0	3.06243	0.878658	1.14884	2.8832
ENSCAFG00000001609	USP49	628.391	491.986	899.782	238.16	382.197	345.471	968.451	643.728	682.309	407.181	341.989	451.556	1356.5	1425.72	358.678	975.577	1371.39	368.37	482.093	469.362	470.317	1048.23	613.636	424.901	1111.22	427.431	774.523	391.224	814.312	448.846	512.528	253.339	607.67	1358.79	600.293	435.886	463.053	500.894	864
ENSCAFG00000001610	VPS28	3064.8	1844.95	1717.43	2101.15	3454.4	2132.02	1354.78	3040.83	2099.67	2210.71	1900.74	1873.46	1500.14	1511.45	3521.24	1500.04	1794.62	2131.28	3507.46	1870.18	2470.02	1927.98	4957.28	2165.86	1963.49	2769.76	1304.04	1819.57	1948.88	3525.51	3180.28	2332.27	1231.66	2008.99	2347.34	2572.44	7133.82	1758.87	2388.25
ENSCAFG00000001611	IRF5	303.014	318.673	201.041	340.546	843.368	758.873	96.3216	337.504	31.8132	1419.65	2246.32	1761.91	500.046	585.318	520.738	479.231	880.357	221.022	93.6899	476.633	67.8012	44.3909	1104.12	156.107	416.707	225.684	184.41	1277.55	861.787	421.51	894.684	208.893	139.198	173.547	120.711	298.076	381.338	132.116	77.8465
ENSCAFG00000001612	DENND4C	2864.66	1170.7	587.187	4882.28	2172.28	3162.62	2307.53	1262.76	679.797	3575.52	3081.5	3170.06	3929.09	3500.26	2137.77	3506.21	4371.39	1190.62	1167.03	2964.01	3289.64	2024.83	1327.94	1995.28	2384.16	1010.45	1066.95	3211.89	3350.59	2027.3	1359.95	1052.24	1618.53	2404.07	747.103	782.961	1068.45	2405.67	4191.22
ENSCAFG00000001613	MED20	51.4341	76.0343	117.683	65.6609	93.5992	83.4566	77.4761	49.3909	103.811	70.6055	134.995	50.4275	99.3612	106.903	96.5212	88.022	111.068	60.518	63.6727	60.5889	103.847	96.8528	96.3826	62.0294	114.098	83.7765	130.843	91.3135	107.019	80.2456	66.0012	60.0013	74.8788	143.956	100.321	87.7896	94.0164	73.5257	81.6907
ENSCAFG00000001614	BYSL	829.655	556.839	457.246	613.206	675.669	1568.21	549.661	757.327	432.826	616.941	471.584	573.04	384.485	369.396	1065.31	276.291	348.402	1039.33	859.582	889.445	731.223	652.748	612.565	752.623	519.892	789.893	1297.02	611.549	373.36	737.201	665.716	597.79	793.907	260.721	1176.12	759.482	1498.99	628.415	339.257
ENSCAFG00000001615	RPS6	32698.7	9818.48	23467.9	29499.5	39143	64658.5	15697.3	113090	21602.8	49005.7	34499.4	47689.2	73827.5	77690.6	34746.4	77610.9	62034.2	39764.2	16272	21779.7	31795.3	64036.9	17779.4	55070.7	29424.5	11306.4	8537.32	73442	69312.3	29072.7	32902	12612.5	39261.4	18775.9	8803.75	15966.5	88061.7	38988.2	29152.1
ENSCAFG00000001616	KCP	76.0331	76.0343	85.8103	80.1285	341.247	104.806	98.4155	181.1	5.02313	150.808	253.792	29.034	8.6401	31.7532	142.994	8.55769	11.6913	115.773	44.5709	129.256	28.322	11.0977	398.381	128.194	129.973	106.858	94.8396	18.4302	15.2885	80.2456	394.378	55.5567	23.0396	110.366	28.5465	56.1445	114.226	91.9071	4.80534
ENSCAFG00000001617	VPS13A	1418.91	597.093	811.52	1297.64	1730.61	2432.86	950.652	1119.53	1156.99	1427.88	1401.25	2053.01	1411.58	1562.26	1109.4	1459.7	1826.19	493.353	1014.22	1829.79	1374.05	1011.91	707.877	757.792	1133.05	1136.97	853.556	1621.02	1925.54	1039.67	1043.8	840.018	1103.02	1067.68	595.399	810.523	1448.91	1019.02	1446.41
ENSCAFG00000001618	CCND3	3584.74	1407.75	710.999	2452.82	1594.11	2369.78	3273.89	1405.99	6230.36	3191.64	4888.64	3115.05	3519.76	2797.46	3875.15	4564.92	3650.03	2524.65	4196.03	4567.6	2759.25	2377.94	2919.32	4477.49	2197.64	4000.76	4645.38	3254.61	4534.24	3768.9	3089.84	2101.16	3244.75	3675.68	5559.23	2840.91	2367.98	1553.23	2466.1
ENSCAFG00000001620	ATP6V1F	994.02	950.428	1192.76	688.883	799.493	1048.06	856.425	778.729	545.847	727.305	1285.16	653.266	596.167	611.779	1004.54	704.176	599.765	1057.75	1023.31	999.313	1049.63	849.48	1231.56	807.416	835.399	674.487	835.993	788.312	689.59	1036.14	1114.69	1058.91	943.664	1099.67	1491.76	895.25	636.148	902.988	999.51
ENSCAFG00000001621	TONSL	1478.17	975.028	641.125	849.14	2338.03	2049.54	695.191	1977.28	1295.97	1152.99	434.685	440.095	343.444	327.058	3044.59	345.975	349.571	1419.54	1349.86	1302.26	1714.77	2440.49	2060.45	1336.73	916.756	1890.1	1444.55	401.277	518.198	1036.14	714.606	1716.7	1367.02	1005.29	2888.91	719.671	6473.07	792.699	384.427
ENSCAFG00000001622	TAF8	412.591	702.199	665.642	523.061	318.822	438.632	442.87	535.068	364.177	289.962	500.383	529.489	577.807	557.798	339.612	489.011	486.359	569.658	205.572	298.905	303.818	356.136	266.658	390.785	323.444	329.977	763.107	413.843	582.571	389.764	321.043	363.341	442.553	282.314	568.484	326.659	581.671	419.326	257.566
ENSCAFG00000001623	SLC24A2	0	0	0	0	0	30.0832	0	0	0	20.5647	1.79994	3.82027	5.40007	5.29221	0	11.0027	0	0	0	0	0	0	0	0	0	0	0	4.18869	2.41397	0.881819	0.81483	2.22227	0	1.59951	0	0	32.5103	0	0
ENSCAFG00000001624	CYHR1	1767.77	1500.56	994.173	1220.85	2477.45	1107.26	1369.44	930.195	1639.22	884.282	1021.47	1232.42	1453.7	1507.22	1456.16	1481.7	1503.5	1063.01	1569.99	1115.64	1671	1299.44	2225.37	1197.17	1324.53	2175.63	818.43	1106.65	1443.55	1747.77	1689.96	1208.91	1071.34	1176.44	1468.11	1450.57	2304.72	1480.85	1324.35
ENSCAFG00000001626	OPN1SW	12.2995	0	22.0655	10.0161	12.6749	9.70425	10.4697	16.4636	5.02313	0.68549	3.59988	3.05621	1.08001	3.17532	3.57486	8.55769	3.5074	7.89365	1.81922	4.03926	0.858243	6.0533	5.35459	3.10147	8.92945	1.70973	5.26886	3.35095	0	6.17274	8.1483	2.22227	9.59984	2.39927	10.603	20.4162	0	5.7442	2.8832
ENSCAFG00000001627	KIFC2	656.344	966.082	854.425	2341.53	3274.02	345.471	331.891	1277.58	1657.63	737.587	1414.75	1242.35	1478.54	1352.69	303.863	1500.04	1224.08	668.329	1386.25	877.327	1870.11	1025.03	583.65	656.478	561.563	1995.25	631.386	1139.32	1507.93	816.565	802.608	565.568	426.233	429.469	1150.83	589.007	680.96	854.736	446.896
ENSCAFG00000001630	MYH9	32825	35174.8	42592.5	55000.5	29490.6	26001.6	23500.4	29820.6	26524.6	41887.6	55451.6	51220.6	47044.3	47025.5	42325.2	50085.7	52665.9	22604.8	23559.8	36139.3	27265.5	20947.5	49377.9	13641.3	43560.8	31702.6	29960.5	55434.8	58730.2	34598.2	30345.9	26932.8	20875.8	33298.7	21328.3	43980.6	28595.9	36702	41174.1
ENSCAFG00000001631	GUCA1A	2.23627	1.11815	1.22586	3.33869	0.974992	0.970425	0	4.93909	0	6.16941	8.9997	0	0	0	0	0	0	3.94682	0	0	0	1.00888	0	0	0.992161	0	0	0	0	0	0.81483	0	0	5.5983	2.44684	2.04162	0.878658	0	0.961068
ENSCAFG00000001632	FOXH1	65.9699	188.967	47.8086	116.854	369.522	61.1368	35.5971	85.6108	111.346	19.8792	89.997	35.1465	48.6006	65.6233	20.2575	58.6813	11.6913	63.1492	101.876	69.4753	157.917	129.137	28.9148	77.5367	51.5924	215.425	49.1761	32.6718	39.4281	78.4819	88.8165	58.8901	56.6391	36.7888	88.902	41.8532	87.8658	75.8234	15.3771
ENSCAFG00000001633	GUCA1B	128.585	131.942	190.008	97.9349	97.4992	133.919	189.502	265.064	102.974	82.9443	116.996	177.26	149.042	173.584	173.977	144.258	132.112	119.72	131.893	168.033	159.633	231.034	100.666	178.851	141.879	166.698	265.2	114.77	117.48	168.427	188.226	152.225	177.597	123.163	180.251	121.476	101.046	101.098	184.525
ENSCAFG00000001635	MLLT3	493.097	286.247	202.267	870.285	525.521	312.477	79.57	13.1709	0.837189	715.652	474.284	640.277	837.01	784.305	153.719	761.635	817.224	228.916	213.758	529.143	874.549	9.07995	169.205	530.351	421.668	58.1307	253.784	797.527	794.195	430.328	272.968	466.677	19.1997	623.81	133.761	109.227	133.556	5.7442	973.561
ENSCAFG00000001636	PPP1R16A	505.396	1838.24	1282.25	802.398	1970.46	117.421	274.307	400.066	1329.46	560.731	355.488	232.272	91.8011	120.662	233.558	135.701	104.053	970.918	595.795	380.498	940.634	559.93	596.501	289.47	794.721	918.123	359.161	238.755	123.917	535.264	289.265	500.011	396.473	308.706	420.042	596.153	514.015	878.862	331.568
ENSCAFG00000001642	TRERF1	1702.92	2149.09	1495.55	3007.05	3199.92	990.804	2272.98	1519.59	2228.6	2186.03	1909.74	2064.47	2127.63	1863.91	1789.81	2563.64	2194.46	1181.42	1646.39	1591.47	1921.61	1859.37	1622.44	1571.41	3011.21	2325.23	3023.45	1836.32	2236.14	1814.78	1577.51	1811.15	2087.97	1704.28	2323.69	3035.89	1345.23	2380.39	1747.22
ENSCAFG00000001644	FAM71F1	770.394	1532.98	1896.41	824.656	1067.62	1001.48	1465.76	1350.02	1372.15	421.576	1028.67	519.556	543.247	500.643	1168.98	542.802	547.154	969.603	1118.82	1476.75	1027.32	1454.81	1045.22	652.342	1214.4	530.015	1325.12	396.25	473.138	917.974	982.685	1365.58	1431.34	2048.98	1565.98	1523.05	230.208	1385.5	1288.79
ENSCAFG00000001645	FAM71F2	0	0	0	0	1.94998	0	1.04697	0	0	0	3.59988	1.52811	0	0	0	0	0	0	5.45766	1.6157	0.858243	1.00888	4.28367	0	0	0	0.878144	0	0	0	1.62966	0	0.959984	1.59951	0	1.02081	0.878658	0	0.961068
ENSCAFG00000001646	PRUNE2	13.4176	10.0634	72.3258	112.403	5.84995	24.2606	0	9.87817	0	130.243	134.096	452.32	113.401	56.0974	60.7726	168.709	454.793	17.1029	13.6442	46.0476	1.71649	11.0977	11.7801	82.7058	107.153	11.1132	260.809	292.371	515.784	37.0364	16.2966	16.667	1.91997	17.5946	2.44684	10.2081	271.505	5.7442	107.64
ENSCAFG00000001648	GPT	298.542	157.659	182.653	399.53	345.147	34.9353	188.455	274.942	721.656	274.196	131.396	110.024	36.7204	51.8636	100.096	58.6813	56.1184	201.288	312.906	222.159	502.93	422.722	310.566	159.209	259.946	547.112	249.393	131.525	88.5122	324.51	214.3	238.894	241.916	136.758	296.068	136.788	211.757	156.242	171.07
ENSCAFG00000001651	IMPDH1	1067.82	1413.34	1423.22	1348.83	1444.94	419.224	1274.17	867.633	495.616	863.718	1366.15	1216.37	995.772	973.766	1089.14	937.679	1093.14	870.932	832.293	1489.68	719.207	957.431	1657.78	1249.89	968.349	577.032	898.341	1250.74	1025.94	985.874	1201.06	1162.25	1077.1	1517.14	1689.95	2026.31	422.634	1301.63	935.119
ENSCAFG00000001652	HACD4	11.1813	21.2449	6.1293	577.593	19.4998	48.5213	9.42277	16.4636	2.51157	425.689	347.388	43.551	11.8801	16.9351	17.8743	6.11264	7.0148	22.3653	9.0961	115.523	10.2989	5.04442	37.4821	4.13529	12.8981	18.807	0.878144	27.6454	20.1164	13.2273	58.6678	11.1113	1.91997	29.591	0	7.14567	15.8158	9.19071	9.61068
ENSCAFG00000001655	MFSD3	164.366	89.4521	79.681	450.723	291.523	380.407	87.9458	474.152	435.338	207.704	532.782	321.667	506.526	483.708	73.8804	478.008	370.615	113.142	334.737	282.748	391.359	104.924	224.893	164.378	160.73	313.735	291.544	330.907	329.909	161.373	242.005	136.67	182.397	85.574	140.286	188.85	557.948	103.396	80.7297
ENSCAFG00000001660	LRRC14	1000.73	1082.37	800.487	762.334	1457.61	717.144	573.742	819.888	1041.46	765.007	663.278	581.445	560.527	503.818	886.565	536.69	521.433	645.963	1086.98	615.583	983.546	1041.17	1285.1	877.716	681.614	1174.58	673.537	598.145	576.938	962.065	904.461	827.795	747.828	807.754	1333.53	1033.06	1887.36	657.136	715.034
ENSCAFG00000001667	RBM28	978.367	611.629	734.291	554.222	1653.59	1022.83	647.03	1193.61	452.919	455.165	566.981	459.196	317.524	301.656	1167.79	349.643	277.084	861.723	805.915	938.724	988.695	1058.32	489.409	896.325	814.564	501.804	840.384	547.881	358.072	1585.51	998.982	1208.91	726.708	802.156	1578.21	1347.47	401.547	627.266	759.243
ENSCAFG00000001669	ARHGAP39	1051.05	875.512	479.312	393.965	680.544	69.8706	234.522	312.809	3018.9	87.0573	351.888	88.6302	52.9206	35.987	140.611	44.011	52.611	407.838	1320.75	906.41	2052.06	1151.14	671.465	610.989	506.994	554.806	193.192	65.3436	68.3958	439.146	255.857	1346.7	718.068	1046.08	1148.39	192.933	205.606	703.09	488.222
ENSCAFG00000001671	MTAP	35.7803	248.229	19.6138	883.64	684.444	44.6396	234.522	642.081	1.67438	1072.79	728.076	465.309	358.564	366.221	61.9642	279.959	335.541	36.837	600.343	45.2397	285.795	457.024	199.191	16.5412	516.916	242.781	23.7099	541.179	457.045	43.2091	326.747	63.3347	693.109	638.206	410.254	311.347	19.3305	228.619	475.728
ENSCAFG00000001672	LEP	0	0	0	0	0	0	0	0	0	0	0	0	0	0	0	0	0	0	0	0	0	0	0	0	0	0	0	0	0	0	0	0	0	10.3968	0	0	0	0	0.961068
ENSCAFG00000001673	COMMD5	763.685	496.459	715.903	578.706	665.92	707.44	376.911	403.359	1031.42	616.256	636.279	554.703	538.927	509.11	661.349	534.245	522.602	660.435	744.971	680.212	921.752	455.007	910.28	443.51	407.778	750.569	315.254	640.032	499.691	836.847	594.826	603.346	375.354	586.222	582.349	646.172	1830.24	616.927	566.069
ENSCAFG00000001675	cdkn2A	29.0715	12.2997	2.45172	170.273	165.749	32.9945	34.5501	72.4399	9.20907	295.446	402.287	47.3713	8.6401	7.40909	39.3235	18.3379	19.8753	10.5249	2415.93	6.46282	27.4638	16.1421	21.4184	5.16912	69.4512	53.8563	3.51258	24.2944	8.85122	26.4546	87.1868	22.2227	360.954	111.166	26.9153	103.102	13.1799	26.4233	65.3526
ENSCAFG00000001677	RPL8	45011.6	19150.6	40454.6	23992.9	58103.7	29362.2	15030.4	136951	34894	43481.3	31285.7	43959.8	64552.4	63726.6	55273.3	71152.3	54488.6	34549.2	45615.1	21826.5	53603.3	61512.6	37748.8	49505.7	29491	31386.3	15363.1	67485.7	58284.5	45247	34742.7	23691.6	37333.8	24338.2	28712.1	36436.8	105862	30913	31403.8
ENSCAFG00000001681	DMRTA1	0	0	0	0	0	0	0	0	0	0	0	0	0	0	0	0	0	0	0	0	0	0	0	0	0	0	0.878144	0	0	0	2.44449	0	0	6.39805	0	0	54.4768	0	0
ENSCAFG00000001685	ZNF16	432.718	499.813	442.536	248.176	284.698	386.229	282.683	403.359	336.55	220.728	302.39	267.419	258.123	264.61	418.259	245.728	224.474	228.916	480.274	254.473	475.466	220.946	545.097	327.722	244.072	628.324	374.968	331.744	267.146	466.482	299.043	336.674	371.514	343.895	645.967	248.057	930.499	166.582	399.804
ENSCAFG00000001686	-	830.773	653	460.924	495.239	1052.02	684.15	647.03	395.127	688.169	528.513	480.584	711.334	644.768	683.753	1277.42	636.937	507.404	342.058	1264.36	773.115	832.495	806.098	1180.15	767.097	594.304	1611.42	763.107	702.862	638.897	1026.44	813.2	850.018	833.266	646.203	1578.21	500.197	1382.13	759.383	585.29
ENSCAFG00000001688	ELAVL2	0	0	0	1.1129	0	0	2.09395	0	0	0	0	0	0	0	0	0	0	0	0	0	0	0	0	0	0.992161	0	0	0	0	0.881819	17.1114	0	0	0.799757	0	1.02081	0	0	2.8832
ENSCAFG00000001690	PCSK5	2.23627	2.2363	7.35517	0	14.6249	4.85213	129.825	3.29272	0.837189	2.05647	7.19976	0	19.4402	24.3441	250.24	103.915	1.16913	6.57804	0	1.6157	4.29121	14.1244	6.42551	1.03382	64.4904	14.5327	12.294	0	4.02328	330.682	46.4453	681.126	0.959984	13.5959	2.44684	40.8324	33.389	9.19071	50.9366
ENSCAFG00000001697	UBR2	1382.01	931.42	1102.05	2414.99	1615.56	1345.01	2203.88	755.68	1802.47	1385.38	1589.35	2130.18	1840.34	1843.8	1680.18	1892.47	1835.54	772.262	1455.38	1463.83	1241.88	1739.32	1297.95	1399.8	1887.09	1878.99	2543.98	1686.37	1689.78	1232.78	1125.28	1051.13	1516.77	1481.95	1981.94	1305.62	875.143	1437.2	1589.61
ENSCAFG00000001698	PLAA	911.279	716.735	577.38	961.543	1137.82	1554.62	858.519	1564.04	1165.37	828.758	674.077	877.133	1148.05	1128.3	604.151	947.459	1083.79	1088.01	598.524	962.96	508.08	934.226	424.083	965.591	891.952	584.726	390.774	931.565	975.243	1094.34	814.015	391.119	893.745	838.945	492.631	517.55	1404.97	453.791	944.729
ENSCAFG00000001699	OSTF1	3599.27	3966.08	3149.24	5045.87	4125.19	2296.03	5994.97	3523.22	2851.46	5428.4	6548.18	3680.45	2635.23	2878.96	6158.29	2427.94	2591.97	3887.62	2858	2067.29	5423.23	3477.62	3842.45	3952.31	5170.15	4209.34	3444.96	4204.61	3549.34	4941.72	5530.25	6453.47	3743.94	5130.44	6025.76	4790.66	6350.06	4690.71	10576.5
ENSCAFG00000001700	SND1	4115.85	4083.49	2434.56	5154.94	2426.75	6653.24	4882.04	2458.02	1893.72	2955.83	4418.85	3328.98	3026.2	3009.15	5023.87	2695.67	2500.78	2845.66	3954.99	3699.96	3979.67	4624.72	4943.36	4132.19	2993.35	2113.22	3637.27	3885.43	2957.92	3906.46	4287.64	3833.41	3866.82	3830.03	5385.5	2820.5	3852.04	2857.16	4868.77
ENSCAFG00000001701	RBFOX2	115.168	418.188	18.3879	34.4998	196.948	12.6155	88.9928	138.294	284.644	49.3553	85.4971	32.8543	2.16003	3.17532	88.1799	6.11264	28.0592	42.0994	58.2151	99.3658	19.7396	18.1599	86.7443	109.585	344.28	93.18	507.567	13.4038	2.41397	77.6001	232.227	351.119	24.9596	687.791	22.8372	17.3538	143.221	53.9954	483.417
ENSCAFG00000001702	NMRK1	218.036	206.858	67.4223	474.094	204.748	216.405	276.401	116.892	185.019	326.979	295.19	198.654	195.482	214.864	96.5212	184.602	203.429	138.139	210.12	100.174	228.293	254.239	47.1204	222.272	222.244	137.633	123.818	198.544	231.741	251.319	176.003	280.006	413.753	341.496	137.023	241.932	449.873	386.01	233.539
ENSCAFG00000001703	CARNMT1	342.149	452.851	549.186	262.644	409.497	481.331	238.71	638.789	274.598	440.085	390.587	325.487	315.364	306.948	333.654	303.187	275.915	382.842	508.472	292.442	553.566	801.054	250.595	399.056	463.339	504.369	466.295	397.926	312.207	342.146	209.411	211.116	430.073	259.921	363.764	451.198	446.358	500.894	470.923
ENSCAFG00000001704	APOL6	8938.36	3461.8	2421.08	2276.99	2802.13	4381.47	4404.62	4616.4	4555.98	2976.4	3024.8	7075.9	9915.6	12013.3	5631.6	10598.1	7705.75	3148.25	5071.99	4122.47	5288.49	3944.73	4729.17	5585.75	3849.58	4551.29	6563.25	7783.43	6363.22	6588.07	5839.07	6354.58	4608.88	6895.5	4420.63	2981.78	1983.13	3054.76	7719.29
ENSCAFG00000001705	MB	0	4.4726	1.22586	0	0	2.91128	0	0	0	0	0.89997	1.52811	0	3.17532	2.38324	0	0	1.31561	1.81922	0	2.57473	0	0	0	0	1.70973	6.14701	1.67548	1.60931	0	58.6678	0	0	5.5983	0	1.02081	0	0	3.84427
ENSCAFG00000001706	IFT74	336.558	186.731	533.249	139.112	345.147	661.83	394.709	281.528	401.013	189.195	130.496	146.698	464.406	468.889	132.27	492.679	475.837	505.193	221.035	324.757	160.491	421.713	225.964	348.398	432.582	216.28	112.402	189.329	444.975	191.355	218.374	197.782	400.313	251.923	207.166	264.39	514.015	294.103	320.997
ENSCAFG00000001709	MCM5	12220.1	10709.6	8688.9	2891.31	4587.34	9097.74	6083.97	3936.45	2387.66	4106.09	1154.66	1047.52	791.65	674.227	12278.5	998.805	1077.94	11480	5751.47	8696.53	9203.79	9029.51	6026.05	8897.08	9542.6	9805.28	7984.96	806.742	1215.03	6073.09	6109.6	8720.19	10973.6	11329.4	9910.54	9757.92	14757.9	9151.65	2884.16
ENSCAFG00000001710	CHRNA3	0	3.35445	1.22586	15.5806	11.6999	2.91128	0	6.58545	6.69751	16.4518	8.09973	38.9667	30.2404	44.4545	11.9162	28.1181	79.501	7.89365	10.9153	25.0434	0	3.02665	37.4821	8.27058	4.9608	22.2264	37.7602	46.9133	94.1448	11.4637	8.1483	54.4456	3.83994	110.366	108.477	3.06243	21.0878	0	45.1702
ENSCAFG00000001711	HMOX1	597.083	190.086	90.7137	58.9835	207.673	237.754	262.79	477.445	49.3941	448.996	319.489	33.6184	41.0405	12.7013	264.54	14.6703	11.6913	238.125	375.669	628.509	83.2495	390.438	144.574	382.515	224.228	387.253	197.582	23.4567	6.43725	338.619	847.423	141.114	181.437	402.278	58.7243	29.6035	348.827	87.3118	68.2358
[truncated: 20,950 more rows]

## Sheet: Supplementary Table 3A
MSIGDB GENE SET NAME	SIZE	ENRICHMENT SCORE	NORMALIZED ENRICHMENT SCORE	NOM p-val	FDR q-val	FWER p-val	RANK AT MAX	LEADING EDGE
MODULE_72	270	0.420654	1.61572	<0.001	0.0499906	1	4017	tags=39%, list=27%, signal=52%
[truncated: 2,684 more rows]

## Sheet: Supplementary Table 3B
GENE SET NAME	SOURCE ID	SIZE	ENRICHMENT SCORE	NORMALIZED ENRICHMENT SCORE	NOM p-val	FDR q-val	FWER p-val	RANK AT MAX	LEADING EDGE
[truncated: 7 more rows]

[truncated: 7 more sheets: Supplementary Table 4A, Supplementary Table 4B, Supplementary Table 5, Supplementary Table 6A, Supplementary Table 6B, Supplementary Table 7, Supplementary Table 8]
